# Supplementary material for: Combined PD-1/PD-L1 and tumor-infiltrating immune cells redefined a unique molecular subtype of high-grade serous ovarian carcinoma
Source: BMC Genomics. 2022 Jan 13;23:51. doi: 10.1186/s12864-021-08265-y (PMC8759258; doi:10.1186/s12864-021-08265-y)
Supplement: Supplementary file 3 — Additional file 3: Table S1: Clinical data for sample id, overall survival time, survival state, and the average expression of PD-1/PD-L1 in GSE53963, GSE32062, GSE135820, and TCGA-OV databases. PD-1, programmed death-1; PD-L1, programmed death ligand 1; TCGA, The Cancer General Atlas [file 12864_2021_8265_MOESM3_ESM.xlsx]

## Sheet: GSE53963-HGSOC
Sample	OS(years)	Survival state	PD-1Exp	PD-L1Exp
GSE53963_GSM1304419	0.5125	Dead	0.146599	-0.0952479
GSE53963_GSM1304418	2.2175	Dead	-0.121843	-0.142414
GSE53963_GSM1304417	2.80667	Dead	-0.299637	-0.0738842
GSE53963_GSM1304416	1.28	Dead	0.00766959	0.00220872
GSE53963_GSM1304415	9.76167	Alive	0.0787283	-0.106804
GSE53963_GSM1304414	0.0908333	Dead	-0.186329	-0.131892
GSE53963_GSM1304413	1.275	Dead	0.185033	0.02068
GSE53963_GSM1304412	8.93667	Alive	0.282066	0.068871
GSE53963_GSM1304411	7.755	Dead	0.0235407	-0.0315129
GSE53963_GSM1304410	0.0491667	Dead	0.117018	-0.0737407
GSE53963_GSM1304409	3.02917	Dead	-0.122848	-0.0798846
GSE53963_GSM1304408	5.52917	Dead	-0.144936	-0.0503449
GSE53963_GSM1304407	0.299167	Dead	-0.0892244	0.12374
GSE53963_GSM1304406	6.46917	Dead	0.353831	0.315793
GSE53963_GSM1304405	2.88417	Dead	0.00242864	-0.0526149
GSE53963_GSM1304404	1.14	Dead	0.47612	0.322836
GSE53963_GSM1304403	0.630833	Dead	0.068254	-0.143029
GSE53963_GSM1304402	4.27083	Dead	-0.219969	-0.195526
GSE53963_GSM1304401	1.9325	Dead	0.0872014	0.103013
GSE53963_GSM1304400	5.41417	Dead	0.231261	0.114119
GSE53963_GSM1304399	2.9525	Dead	-0.250316	-0.149089
GSE53963_GSM1304398	9.81083	Alive	0.540824	0.227286
GSE53963_GSM1304397	3.13333	Dead	-0.057352	-0.138654
GSE53963_GSM1304396	0.178333	Dead	-0.188734	-0.125671
GSE53963_GSM1304395	2.96083	Dead	0.24866	0.263015
GSE53963_GSM1304394	0.221667	Dead	-0.0865825	-0.0223002
GSE53963_GSM1304393	7.76583	Dead	-0.0641946	0.242656
GSE53963_GSM1304392	0.0766667	Dead	0.148212	0.0219299
GSE53963_GSM1304391	0.495833	Dead	0.000585742	-0.168938
GSE53963_GSM1304390	4.39667	Dead	-0.260058	-0.179097
GSE53963_GSM1304389	4.21917	Dead	0.291566	0.0920613
GSE53963_GSM1304388	10.7075	Alive	-0.108941	0.0536366
GSE53963_GSM1304387	1.63917	Dead	-0.173567	-0.0913669
GSE53963_GSM1304386	11.1183	Dead	0.512567	0.443833
GSE53963_GSM1304385	1.6725	Dead	-0.0546788	0.0367539
GSE53963_GSM1304384	2.23667	Dead	-0.125212	-0.0911229
GSE53963_GSM1304383	4.8325	Dead	0.113701	-0.0628569
GSE53963_GSM1304382	8.34667	Dead	-0.234227	-0.176441
GSE53963_GSM1304381	2.72167	Dead	-0.223897	-0.00242496
GSE53963_GSM1304380	0.025	Dead	-0.216536	-0.168239
GSE53963_GSM1304379	10.5842	Alive	0.0344357	-0.0732282
GSE53963_GSM1304378	1.22	Dead	-0.0363995	-0.150665
GSE53963_GSM1304377	7.3325	Dead	0.220275	-0.00740251
GSE53963_GSM1304376	1.55167	Dead	0.0345604	0.245703
GSE53963_GSM1304375	0.0575	Dead	-0.164422	0.0231815
GSE53963_GSM1304374	2.99583	Dead	0.424836	0.0961278
GSE53963_GSM1304373	4.4875	Alive	-0.301433	-0.0523406
GSE53963_GSM1304372	5.735	Dead	-0.0689462	-0.0981785
GSE53963_GSM1304371	1.335	Dead	0.595934	0.205113
GSE53963_GSM1304370	2.97417	Dead	0.479729	0.0971506
GSE53963_GSM1304369	2.4975	Alive	0.268307	0.0708168
GSE53963_GSM1304368	1.78167	Dead	0.328239	-0.0954079
GSE53963_GSM1304367	4.36417	Dead	0.349759	0.113771
GSE53963_GSM1304366	9.4025	Dead	-0.199275	-0.177938
GSE53963_GSM1304365	0.835833	Dead	-0.106153	0.0345691
GSE53963_GSM1304364	7.4425	Dead	0.186887	-0.164698
GSE53963_GSM1304363	2.14083	Dead	0.00244277	-0.0133561
GSE53963_GSM1304362	1.12667	Dead	-0.252028	-0.0122067
GSE53963_GSM1304361	3.79417	Dead	0.109181	-0.0383563
GSE53963_GSM1304360	6.165	Dead	-0.220005	-0.0799095
GSE53963_GSM1304359	5.52083	Dead	0.679272	0.134828
GSE53963_GSM1304358	1.20333	Dead	0.549207	-0.0322292
GSE53963_GSM1304357	2.6675	Dead	0.648849	0.223398
GSE53963_GSM1304356	3.98833	Dead	0.323158	0.138312
GSE53963_GSM1304355	3.31417	Dead	0.054761	0.0739387
GSE53963_GSM1304354	2.14667	Dead	-0.143589	-0.204269
GSE53963_GSM1304353	1.55667	Dead	0.435534	0.0244297
GSE53963_GSM1304352	1.505	Dead	-0.0972476	0.112828
GSE53963_GSM1304351	0.82	Dead	0.0170206	-0.0737159
GSE53963_GSM1304350	1.0475	Dead	-0.336397	-0.176493
GSE53963_GSM1304349	2.9	Dead	0.598576	0.315644
GSE53963_GSM1304348	0.0983333	Dead	0.584376	0.0591036
GSE53963_GSM1304347	11.7383	Alive	-0.308069	-0.15122
GSE53963_GSM1304346	1.63667	Dead	0.248121	0.116646
GSE53963_GSM1304345	1.31583	Dead	0.0586277	0.336927
GSE53963_GSM1304344	1.0775	Dead	0.135435	-0.199217
GSE53963_GSM1304343	1.45583	Dead	-0.174599	-0.112483
GSE53963_GSM1304342	8.08417	Dead	0.17196	-0.0487658
GSE53963_GSM1304341	1.075	Dead	0.209371	0.122597
GSE53963_GSM1304340	12.1792	Alive	0.577012	0.511736
GSE53963_GSM1304339	13.3858	Alive	0.396466	0.34014
GSE53963_GSM1304338	6.12083	Dead	0.139381	0.070215
GSE53963_GSM1304337	3.51417	Dead	-0.209301	-0.0470267
GSE53963_GSM1304336	4.72833	Dead	-0.0270689	0.100634
GSE53963_GSM1304335	13.49	Alive	0.221441	0.0891748
GSE53963_GSM1304334	9.97833	Dead	0.33437	0.173405
GSE53963_GSM1304333	5.45	Dead	-0.137119	-0.0185301
GSE53963_GSM1304332	4.58083	Dead	-0.0564208	-0.0759003
GSE53963_GSM1304331	4.38333	Dead	-0.220704	0.0289766
GSE53963_GSM1304330	5.91583	Dead	0.116973	-0.126491
GSE53963_GSM1304329	13.5417	Alive	0.0243357	0.0860999
GSE53963_GSM1304328	14.0758	Alive	0.415077	0.0380928
GSE53963_GSM1304327	1.51583	Dead	-0.12683	-0.149245
GSE53963_GSM1304326	2.045	Dead	0.0463721	0.0205341
GSE53963_GSM1304325	1.14833	Dead	-0.030958	-0.0871828
GSE53963_GSM1304324	3.24833	Dead	0.0591252	0.114604
GSE53963_GSM1304323	0.115	Dead	0.468275	-0.0500184
GSE53963_GSM1304322	0.0958333	Dead	0.0509819	-0.00857577
GSE53963_GSM1304321	1.25583	Dead	0.0271209	-0.13042
GSE53963_GSM1304320	6.26333	Dead	-0.00140905	0.201538
GSE53963_GSM1304319	1.93833	Dead	0.171891	-0.146803
GSE53963_GSM1304318	1.04417	Dead	-0.00493156	0.0455218
GSE53963_GSM1304317	1.51333	Dead	0.0356256	0.108648
GSE53963_GSM1304316	1.28333	Dead	-0.0456237	-0.111825
GSE53963_GSM1304315	14.8958	Alive	0.0250394	-0.127181
GSE53963_GSM1304314	2.42333	Dead	-0.20424	-0.0471189
GSE53963_GSM1304313	3.08917	Dead	-0.00783858	-0.0871543
GSE53963_GSM1304312	0.2025	Dead	0.247715	-0.0999631
GSE53963_GSM1304311	4.32833	Dead	-0.21408	-0.0332977
GSE53963_GSM1304310	5.51833	Dead	0.108101	-0.0449736
GSE53963_GSM1304309	11.68	Dead	0.0107257	-0.0303548
GSE53963_GSM1304308	2.24	Dead	0.377403	-0.00198376
GSE53963_GSM1304307	7.20917	Dead	-0.0990983	-0.0411633
GSE53963_GSM1304306	1.74333	Dead	0.175874	0.0158478
GSE53963_GSM1304305	1.6225	Dead	0.0540272	0.0481456
GSE53963_GSM1304304	0.905	Dead	0.0310434	0.118118
GSE53963_GSM1304303	0.6525	Dead	-0.184394	-0.131927
GSE53963_GSM1304302	3.84833	Dead	0.0612231	-0.122896
GSE53963_GSM1304301	3.00417	Dead	-0.0599706	-0.111487
GSE53963_GSM1304300	1.85583	Dead	-0.00668288	0.0323187
GSE53963_GSM1304299	2.08583	Dead	-0.293431	-0.176441
GSE53963_GSM1304298	1.7925	Dead	-0.210836	-0.118103
GSE53963_GSM1304297	5.18333	Dead	-0.104669	-0.131998
GSE53963_GSM1304296	5.13167	Dead	0.0215702	0.0210763
GSE53963_GSM1304295	14.4542	Dead	0.245746	-0.0395038
GSE53963_GSM1304294	8.295	Dead	0.059786	-0.117948
GSE53963_GSM1304293	14.9067	Alive	0.0126548	-0.221883
GSE53963_GSM1304292	1.31833	Dead	-0.0440861	-0.110822
GSE53963_GSM1304291	14.9258	Alive	0.089272	-0.0484234
GSE53963_GSM1304290	2.05333	Dead	-0.166458	-0.0375964
GSE53963_GSM1304289	4.53167	Dead	-0.11011	-0.0995671
GSE53963_GSM1304288	16.2525	Alive	0.316128	-0.0991147
GSE53963_GSM1304287	1.68833	Dead	-0.00112478	0.0277355
GSE53963_GSM1304286	0.5075	Dead	-0.0635538	-0.127733
GSE53963_GSM1304285	2.90583	Dead	-0.11223	0.0548788
GSE53963_GSM1304284	1.26667	Dead	-0.29871	-0.0462676
GSE53963_GSM1304283	3.4375	Dead	0.589087	0.0681027
GSE53963_GSM1304282	4.29833	Dead	0.482678	0.161132
GSE53963_GSM1304281	1.21417	Dead	0.316452	0.0713796
GSE53963_GSM1304280	3.82917	Dead	0.116551	-0.091806
GSE53963_GSM1304279	1.8475	Dead	0.368699	0.296793
GSE53963_GSM1304278	8.06167	Dead	-0.211043	-0.116867
GSE53963_GSM1304277	2.28917	Dead	0.125786	-0.188327
GSE53963_GSM1304276	16.8008	Alive	-0.0268119	-0.0662794
GSE53963_GSM1304275	15.2358	Alive	0.294748	-0.00296301
GSE53963_GSM1304274	0.469167	Dead	-0.106897	-0.0285054
GSE53963_GSM1304273	2.59333	Dead	0.181125	-0.0860403
GSE53963_GSM1304272	0.265833	Dead	-0.0803515	0.0678962
GSE53963_GSM1304271	3.295	Dead	-0.0518617	-0.132133
GSE53963_GSM1304270	2.93833	Dead	-0.0148176	-0.134514
GSE53963_GSM1304269	2.43417	Dead	0.435163	0.238259
GSE53963_GSM1304268	1.23667	Dead	0.0434845	0.237379
GSE53963_GSM1304267	15.765	Alive	0.60302	0.377403
GSE53963_GSM1304266	1.4225	Dead	0.285444	-0.111089
GSE53963_GSM1304265	2.19	Dead	0.14492	-0.0625102
GSE53963_GSM1304264	4.38083	Dead	0.0709046	-0.107613
GSE53963_GSM1304263	0.276667	Dead	0.0250087	-0.0243798
GSE53963_GSM1304262	16.1017	Alive	0.564791	0.412976
GSE53963_GSM1304261	7.09417	Dead	0.264139	0.0234707
GSE53963_GSM1304260	1.42833	Dead	-0.0267924	-0.111347
GSE53963_GSM1304259	2.70583	Dead	-0.0139718	-0.158281
GSE53963_GSM1304258	2.09417	Dead	-0.0939247	-0.0477958
GSE53963_GSM1304257	3.71167	Dead	-0.271692	-0.237693
GSE53963_GSM1304256	1.335	Dead	-0.0558569	-0.0837995
GSE53963_GSM1304255	5.565	Dead	-0.0238065	0.0564429
GSE53963_GSM1304254	4.7475	Dead	0.180124	0.173165
GSE53963_GSM1304253	1.34333	Dead	-0.240214	-0.18118
GSE53963_GSM1304252	2.16583	Dead	0.260827	0.107597
GSE53963_GSM1304251	3.93333	Dead	0.405363	0.160647
GSE53963_GSM1304250	7.1	Dead	0.0338291	0.0250315
GSE53963_GSM1304249	10.8667	Dead	0.00579478	0.0114673
GSE53963_GSM1304248	0.0933333	Dead	0.0441698	0.0406285
GSE53963_GSM1304247	1.17917	Dead	0.300041	-0.203479
GSE53963_GSM1304246	7.98833	Dead	0.27771	0.207268

## Sheet: GSE32062-HGSOC
Sample	OS(years)	Survival state	PD-1Exp	PD-L1Exp
GSE32062_GSM795124	2.33333	Alive	-2.37141	-4.61685
GSE32062_GSM795123	3.5	Alive	0.345611	-2.67836
GSE32062_GSM795122	4.75	Alive	-2.5982	-4.94858
GSE32062_GSM795121	6.25	Alive	-0.671889	-2.30993
GSE32062_GSM795120	4.5	Dead	-1.26163	-3.02856
GSE32062_GSM795119	4.25	Dead	-1.197	-3.2788
GSE32062_GSM795118	2.75	Dead	-1.59877	-3.94359
GSE32062_GSM795117	7.16667	Dead	-2.40489	-5.55081
GSE32062_GSM795116	7.83333	Alive	-1.37113	-3.82068
GSE32062_GSM795115	3.83333	Dead	-1.04602	-4.03176
GSE32062_GSM795114	6.58333	Dead	-3.14758	-5.99286
GSE32062_GSM795113	2.25	Dead	-1.99725	-4.20192
GSE32062_GSM795112	0.0833333	Dead	-2.57811	-4.53111
GSE32062_GSM795111	2.16667	Dead	-0.697388	-6.87714
GSE32062_GSM795110	3.5	Dead	-0.506817	-3.46453
GSE32062_GSM795109	3.75	Alive	-0.921638	-4.08646
GSE32062_GSM795108	3.83333	Alive	-3.29434	-5.33822
GSE32062_GSM795107	2.58333	Dead	-3.14231	-3.64127
GSE32062_GSM795106	1.91667	Alive	-1.03325	-3.37765
GSE32062_GSM795105	1.75	Alive	-1.03492	-4.12196
GSE32062_GSM795104	1	Alive	0.787425	-1.83965
GSE32062_GSM795103	9.91667	Alive	-1.26777	-4.67507
GSE32062_GSM795102	4.16667	Alive	-0.200387	-3.30595
GSE32062_GSM795101	1	Dead	-2.78018	-4.66029
GSE32062_GSM795100	3.33333	Dead	-2.46553	-3.4862
GSE32062_GSM795099	4	Dead	-1.22703	-4.23782
GSE32062_GSM795098	5.08333	Dead	-1.58476	-4.29027
GSE32062_GSM795097	5.33333	Dead	0.563021	-1.63792
GSE32062_GSM795096	3.58333	Dead	-2.30717	-2.525
GSE32062_GSM795095	1.83333	Alive	-2.97669	-4.27108
GSE32062_GSM795094	2.5	Alive	-0.15479	-4.44859
GSE32062_GSM795093	4.08333	Dead	-2.09453	-4.31975
GSE32062_GSM795092	2.16667	Dead	-1.38963	-2.79646
GSE32062_GSM795091	4.91667	Alive	-2.18361	-5.91069
GSE32062_GSM795090	2.5	Dead	-2.46935	-3.98827
GSE32062_GSM795089	2.66667	Dead	-2.07831	-4.96954
GSE32062_GSM795088	4.16667	Alive	-0.892902	-3.29263
GSE32062_GSM795087	5.75	Alive	-0.62951	-5.85094
GSE32062_GSM795086	6.16667	Dead	-0.98252	-2.29305
GSE32062_GSM795085	3.91667	Alive	-0.683861	-4.45139
GSE32062_GSM795084	4.41667	Alive	-3.07362	-3.60779
GSE32062_GSM795083	0.416667	Dead	-3.22981	-4.14175
GSE32062_GSM795082	2.83333	Alive	-0.201795	-3.27658
GSE32062_GSM795081	8.58333	Alive	-1.36172	-2.88537
GSE32062_GSM795080	2.66667	Dead	-0.437901	-3.45879
GSE32062_GSM795079	3	Alive	-0.435646	-2.70505
GSE32062_GSM795078	3.58333	Alive	-1.39503	-3.25671
GSE32062_GSM795077	4	Alive	-0.376855	-2.94374
GSE32062_GSM795076	2.66667	Alive	-0.642909	-2.74132
GSE32062_GSM795075	4.08333	Alive	-1.14734	-4.33008
GSE32062_GSM795074	4.5	Alive	-1.62938	-3.44374
GSE32062_GSM795073	2.25	Alive	-0.30177	-2.97618
GSE32062_GSM795072	2.91667	Dead	-2.91648	-6.51634
GSE32062_GSM795071	3.66667	Dead	-3.5763	-6.38465
GSE32062_GSM795070	3.5	Alive	-0.706706	-3.35162
GSE32062_GSM795069	6.08333	Alive	-1.40348	-3.31717
GSE32062_GSM795068	3.91667	Alive	0.226498	-2.03401
GSE32062_GSM795067	2.41667	Alive	-1.26777	-4.13638
GSE32062_GSM795066	3.83333	Alive	-3.40617	-5.45469
GSE32062_GSM795065	2.25	Alive	-2.77616	-4.26244
GSE32062_GSM795064	2.33333	Alive	-0.587588	-3.62924
GSE32062_GSM795063	2.5	Alive	2.61887	-0.223639
GSE32062_GSM795062	2.5	Alive	1.98913	-1.34881
GSE32062_GSM795061	3.66667	Alive	-1.89459	-3.69511
GSE32062_GSM795060	1.75	Dead	-0.994684	-4.44584
GSE32062_GSM795059	1	Dead	-2.12067	-3.47942
GSE32062_GSM795058	4.08333	Alive	-1.45869	-4.16218
GSE32062_GSM795057	1.66667	Dead	-1.53449	-2.87631
GSE32062_GSM795056	4.75	Alive	-0.913639	-2.88585
GSE32062_GSM795055	4.91667	Alive	-1.08135	-2.67535
GSE32062_GSM795054	4	Alive	-2.26154	-3.70338
GSE32062_GSM795053	2.58333	Dead	-1.70349	-4.66995
GSE32062_GSM795052	6	Alive	-2.32723	-3.11291
GSE32062_GSM795051	2.08333	Dead	-0.725739	-3.37878
GSE32062_GSM795050	3.25	Dead	-1.02497	-3.08668
GSE32062_GSM795049	5.08333	Alive	-1.58476	-2.6725
GSE32062_GSM795048	6.5	Alive	-3.16526	-5.03528
GSE32062_GSM795047	5	Alive	-2.4434	-3.84218
GSE32062_GSM795046	5.08333	Alive	-0.896358	-3.71164
GSE32062_GSM795045	2.66667	Dead	-1.30381	-4.47073
GSE32062_GSM795044	2.5	Dead	0.27979	-2.18401
GSE32062_GSM795043	1.25	Dead	-3.1444	-5.33738
GSE32062_GSM795042	2.08333	Dead	-0.0901236	-2.40446
GSE32062_GSM795041	5	Alive	-2.38238	-5.53604
GSE32062_GSM795040	4.58333	Alive	0.384327	-3.34543
GSE32062_GSM795039	7.08333	Alive	-1.17313	-4.16489
GSE32062_GSM795038	3.5	Dead	-0.949098	-3.3369
GSE32062_GSM795037	2.25	Dead	0.0733685	-4.93198
GSE32062_GSM795036	5.25	Alive	0.408313	-1.50329
GSE32062_GSM795035	5.08333	Alive	0.708603	-1.12757
GSE32062_GSM795034	4.25	Alive	-1.69335	-1.85975
GSE32062_GSM795033	1.91667	Dead	-3.56376	-5.31455
GSE32062_GSM795032	2.75	Dead	0.541797	-2.0499
GSE32062_GSM795031	4.5	Alive	0.0160932	-4.53554
GSE32062_GSM795030	1.91667	Dead	-2.17587	-4.88013
GSE32062_GSM795029	3.33333	Dead	-2.1704	-3.91186
GSE32062_GSM795028	4.58333	Alive	-1.06545	-2.07367
GSE32062_GSM795027	6.41667	Alive	-1.60488	-3.9107
GSE32062_GSM795026	5.33333	Alive	0.0545689	-2.35457
GSE32062_GSM795025	1	Dead	-0.756627	-2.4669
GSE32062_GSM795024	3.25	Dead	-0.95126	-2.56538
GSE32062_GSM795023	6.5	Alive	-2.32723	-3.83552
GSE32062_GSM795022	2	Dead	-2.30485	-3.35882
GSE32062_GSM795021	9.33333	Alive	-1.0303	-3.52804
GSE32062_GSM795020	9.41667	Alive	0.179361	-1.92681
GSE32062_GSM795019	8.75	Dead	-0.0651475	-2.08202
GSE32062_GSM795018	10.0833	Alive	0.260641	-2.81931
GSE32062_GSM795017	4	Dead	-0.492056	-3.97469
GSE32062_GSM795016	4.83333	Dead	-1.66863	-5.72344
GSE32062_GSM795015	10.25	Alive	-0.959071	-3.2539
GSE32062_GSM795014	2.16667	Dead	-2.27362	-4.12393
GSE32062_GSM795013	3	Alive	1.21341	-3.26876
GSE32062_GSM795012	1	Dead	-2.23979	-5.7024
GSE32062_GSM795011	4.5	Dead	-2.73205	-2.08202
GSE32062_GSM795010	10	Dead	-1.7634	-2.94325
GSE32062_GSM795009	3	Dead	-2.4183	-5.67111
GSE32062_GSM795008	2.33333	Dead	-3.16742	-4.54418
GSE32062_GSM795007	10.6667	Alive	-0.618223	-1.29715
GSE32062_GSM795006	2.08333	Dead	-1.21839	-1.70396
GSE32062_GSM795005	2.16667	Dead	-1.12366	-2.62831
GSE32062_GSM795004	4	Alive	-2.20981	-3.59293
GSE32062_GSM795003	3.75	Dead	-2.9788	-3.30595
GSE32062_GSM795002	3.08333	Alive	-2.40165	-3.73046
GSE32062_GSM795001	9.41667	Dead	-1.28985	-4.10958
GSE32062_GSM795000	4.33333	Alive	-1.02315	-4.20261
GSE32062_GSM794999	1.08333	Dead	-0.823318	-3.85657
GSE32062_GSM794998	2.66667	Alive	-2.52215	-3.18882
GSE32062_GSM794997	4.33333	Alive	0.0681521	-3.00681
GSE32062_GSM794996	3.5	Dead	-3.22435	-3.62675
GSE32062_GSM794995	3.16667	Dead	-2.53681	-4.3226
GSE32062_GSM794994	3.25	Dead	-2.40307	-5.9609
GSE32062_GSM794993	3.25	Dead	0.816413	-3.63216
GSE32062_GSM794992	1.83333	Dead	-0.73416	-3.79949
GSE32062_GSM794991	2	Dead	-2.75884	-4.04947
GSE32062_GSM794990	4.25	Dead	-0.513809	-1.67162
GSE32062_GSM794989	1.25	Dead	-1.66949	-2.55788
GSE32062_GSM794988	2.91667	Dead	0.123363	-2.36864
GSE32062_GSM794987	3.75	Alive	-1.54901	-1.43305
GSE32062_GSM794986	4.08333	Alive	-2.05127	-3.69575
GSE32062_GSM794985	5.16667	Alive	-0.258194	-3.64424
GSE32062_GSM794984	4.66667	Alive	-2.56393	-3.92185
GSE32062_GSM794983	4.66667	Alive	-1.24336	-3.50975
GSE32062_GSM794982	1.33333	Dead	-3.50919	-5.49885
GSE32062_GSM794981	4.75	Alive	-0.304037	-2.35457
GSE32062_GSM794980	5.16667	Alive	2.53164	-2.09858
GSE32062_GSM794979	3.75	Dead	-2.80153	-4.08004
GSE32062_GSM794978	5.58333	Alive	-0.266842	-4.75488
GSE32062_GSM794977	0.916667	Dead	-1.45016	-4.10355
GSE32062_GSM794976	3.33333	Dead	-1.02271	-3.40672
GSE32062_GSM794975	6.83333	Alive	-1.81619	-4.45139
GSE32062_GSM794974	1.41667	Dead	-3.1856	-5.7456
GSE32062_GSM794973	1.75	Dead	-1.25251	-4.35809
GSE32062_GSM794972	7.25	Alive	-0.150112	-4.22205
GSE32062_GSM794971	0.166667	Dead	-3.72384	-5.8214
GSE32062_GSM794970	1.83333	Dead	-1.47604	-5.52252
GSE32062_GSM794969	4.75	Alive	-0.647282	-2.60444
GSE32062_GSM794968	4.75	Alive	-0.613864	-2.21607
GSE32062_GSM794967	1.66667	Alive	-3.13385	-4.30403
GSE32062_GSM794966	0.166667	Dead	-2.19857	-4.22205
GSE32062_GSM794965	2.33333	Alive	-0.382656	-3.50143
GSE32062_GSM794964	5.91667	Alive	-2.81631	-4.63507
GSE32062_GSM794963	1.41667	Dead	-0.935541	-3.39109
GSE32062_GSM794962	2.83333	Dead	-0.750338	-4.98985
GSE32062_GSM794961	5	Dead	-0.88255	-3.66544
GSE32062_GSM794960	8.66667	Alive	-0.83439	-2.01527
GSE32062_GSM794959	3.41667	Dead	-2.63253	-3.53855
GSE32062_GSM794958	5.33333	Dead	0.609899	-3.05886
GSE32062_GSM794957	2.66667	Dead	-0.726175	-3.01105
GSE32062_GSM794956	4.08333	Dead	-0.492056	-2.43455
GSE32062_GSM794955	1.5	Dead	-2.26636	-3.36641
GSE32062_GSM794954	3.08333	Dead	-2.3217	-4.62862
GSE32062_GSM794953	6	Alive	-0.926342	-4.49864
GSE32062_GSM794952	2.08333	Dead	-2.37735	-4.96464
GSE32062_GSM794951	5.16667	Alive	-0.946833	-2.52741
GSE32062_GSM794950	2.33333	Dead	-2.00955	-3.4312
GSE32062_GSM794949	4.33333	Alive	-2.90354	-6.0751
GSE32062_GSM794948	4.16667	Dead	-3.95849	-4.37566
GSE32062_GSM794947	4.83333	Alive	-3.6072	-4.83389
GSE32062_GSM794946	3.41667	Dead	-1.52699	-3.47325
GSE32062_GSM794945	3	Dead	-3.87222	-6.02369
GSE32062_GSM794944	3	Dead	-1.49852	-3.17759
GSE32062_GSM794943	2	Dead	0.129212	-1.72618
GSE32062_GSM794942	4.16667	Alive	-1.30216	-3.7957
GSE32062_GSM794941	4	Alive	-3.36167	-3.60118
GSE32062_GSM794940	3	Alive	-1.11445	-3.47942
GSE32062_GSM794939	3.66667	Alive	-2.46317	-4.80629
GSE32062_GSM794938	0.166667	Dead	-0.846708	-4.02537
GSE32062_GSM794937	3.33333	Alive	-0.707984	-2.94429
GSE32062_GSM794936	1.33333	Dead	-1.18341	-2.91227
GSE32062_GSM794935	2.41667	Alive	-1.12229	-4.24329
GSE32062_GSM794934	2.5	Alive	-1.19183	-3.1178
GSE32062_GSM794933	0.75	Dead	-1.55451	-4.89557
GSE32062_GSM794932	0.666667	Dead	-1.6171	-4.27933
GSE32062_GSM794931	4.75	Alive	-0.559614	-2.81097
GSE32062_GSM794930	1.41667	Dead	-1.70033	-3.53325
GSE32062_GSM794929	3.58333	Alive	1.28053	-3.31381
GSE32062_GSM794928	1.08333	Dead	-1.04142	-3.9087
GSE32062_GSM794927	0.5	Alive	-0.752101	-2.20085
GSE32062_GSM794926	3.83333	Alive	-0.463115	-3.32493
GSE32062_GSM794925	3.83333	Alive	-1.39998	-4.17036
GSE32062_GSM794924	6	Alive	-2.37233	-2.85021
GSE32062_GSM794923	1.25	Alive	-1.92102	-3.67035
GSE32062_GSM794922	1.16667	Alive	-2.83179	-3.16688
GSE32062_GSM794921	1.5	Alive	-0.882046	-2.84871
GSE32062_GSM794920	1.75	Alive	-0.708895	-2.65194
GSE32062_GSM794919	1.75	Alive	-1.30686	-4.35375
GSE32062_GSM794918	1.75	Dead	-1.80374	-4.10417
GSE32062_GSM794917	0.916667	Dead	-0.650338	-4.11933
GSE32062_GSM794916	3.08333	Alive	-1.13142	-2.93716
GSE32062_GSM794915	3.08333	Alive	-2.64184	-4.73915
GSE32062_GSM794914	3.16667	Alive	-2.65896	-2.86122
GSE32062_GSM794913	3.16667	Alive	-1.51171	-3.67526
GSE32062_GSM794912	4.25	Dead	-1.19309	-2.2389
GSE32062_GSM794911	1.41667	Dead	-2.34951	-4.56383
GSE32062_GSM794910	8.5	Alive	-3.16801	-4.59522
GSE32062_GSM794909	3	Dead	-2.04676	-3.51199
GSE32062_GSM794908	6.66667	Dead	-2.63119	-3.18778
GSE32062_GSM794907	2.75	Alive	0.0315183	-2.77175
GSE32062_GSM794906	0.666667	Dead	-1.59629	-3.80329
GSE32062_GSM794905	1.25	Alive	0.0763954	-4.05013
GSE32062_GSM794904	8.5	Alive	-1.61919	-3.36455
GSE32062_GSM794903	4.08333	Dead	-2.20712	-4.45417
GSE32062_GSM794902	2.41667	Alive	-0.219484	-3.41691
GSE32062_GSM794901	2.75	Alive	-0.747745	-3.18508
GSE32062_GSM794900	5.41667	Alive	-0.604244	-2.90657
GSE32062_GSM794899	6	Alive	-2.31593	-2.60244
GSE32062_GSM794898	6.16667	Alive	-1.46119	-4.75188
GSE32062_GSM794897	3.91667	Dead	0.156559	-3.43866
GSE32062_GSM794896	3.41667	Dead	0.702964	-2.26107
GSE32062_GSM794895	2.16667	Dead	-1.41183	-4.42508
GSE32062_GSM794894	1.25	Dead	-2.6987	-3.95063
GSE32062_GSM794893	5.83333	Alive	-1.27875	-2.90977
GSE32062_GSM794892	2.83333	Alive	-2.52788	-4.74726
GSE32062_GSM794891	5.91667	Alive	-2.17828	-4.8167
GSE32062_GSM794890	3.5	Alive	-0.97462	-2.77068
GSE32062_GSM794889	2.33333	Alive	-0.339918	-3.30204
GSE32062_GSM794888	2.91667	Alive	-0.271411	-4.35661
GSE32062_GSM794887	5.91667	Alive	1.48579	-1.81661
GSE32062_GSM794886	2.91667	Alive	-0.566781	-1.59629
GSE32062_GSM794885	3.66667	Alive	-0.108775	-1.98716
GSE32062_GSM794884	4.08333	Alive	-1.35498	-3.75374
GSE32062_GSM794883	4.33333	Alive	-2.42899	-2.94429
GSE32062_GSM794882	3.25	Alive	0.878562	-3.0307
GSE32062_GSM794881	2.33333	Dead	-1.3613	-3.22981
GSE32062_GSM794880	5.41667	Alive	-0.740273	-3.57479
GSE32062_GSM794879	5.16667	Dead	-1.89371	-3.82255
GSE32062_GSM794878	7.75	Alive	1.56812	-2.32038
GSE32062_GSM794877	8.25	Alive	-1.15039	-4.36149
GSE32062_GSM794876	1.08333	Dead	0.0483622	-3.10866
GSE32062_GSM794875	2.58333	Dead	-1.36294	-2.14333
GSE32062_GSM794874	1.83333	Dead	-0.608198	-4.63303
GSE32062_GSM794873	2.08333	Dead	-0.623922	-3.21775
GSE32062_GSM794872	4.33333	Dead	-2.25364	-5.59305
GSE32062_GSM794871	2	Dead	1.12572	-0.861646
GSE32062_GSM794870	3.33333	Alive	-2.24383	-3.47215
GSE32062_GSM794869	3.16667	Alive	0.265908	-2.12967
GSE32062_GSM794868	4.25	Dead	-1.1655	-4.01774
GSE32062_GSM794867	5.75	Dead	0.602466	-1.35831
GSE32062_GSM794866	6.33333	Alive	-2.17543	-4.49233
GSE32062_GSM794865	6.58333	Alive	0.395342	-1.03891

## Sheet: GSE135820-HGSOC
Sample	OS(years)	Survival state	PD-1Exp	PD-L1Exp
GSE13580_GSM4031187	4.12603	Dead	-7.635	-5.99963
GSE13580_GSM4031967	0	Dead	-6.5066	-7.17396
GSE13580_GSM4033398	4.59178	Dead	-6.59503	-7.82956
GSE13580_GSM4033000	1.33699	Dead	-7.33051	-6.48185
GSE13580_GSM4033776	9.3726	Dead	-5.5899	-4.23018
GSE13580_GSM4032678	2.10685	Dead	-7.81283	-6.53176
GSE13580_GSM4032325	3.96712	Dead	-7.07509	-5.80099
GSE13580_GSM4034082	7.28493	Alive	-7.34542	-6.10241
GSE13580_GSM4031650	9.24384	Alive	-6.84264	-5.68253
GSE13580_GSM4033958	5.58082	Dead	-6.46965	-5.35456
GSE13580_GSM4031426	7.91233	Dead	-6.58222	-6.03299
GSE13580_GSM4031542	1.33151	Dead	-8.21694	-5.80099
GSE13580_GSM4033135	2.86849	Dead	-7.21661	-5.56999
GSE13580_GSM4034403	0.871233	Alive	-7.21661	-6.39559
GSE13580_GSM4032730	0.660274	Dead	-6.62024	-4.84978
GSE13580_GSM4030687	11.4411	Dead	-6.85653	-3.96877
GSE13580_GSM4031332	1	Alive	-6.44472	-5.37287
GSE13580_GSM4031763	8.16164	Alive	-6.938	-4.45922
GSE13580_GSM4031324	4.0274	Dead	-8.32566	-5.77969
GSE13580_GSM4031936	5.07945	Dead	-7.10372	-5.82248
GSE13580_GSM4034143	0.531507	Dead	-7.89719	-6.72377
GSE13580_GSM4031129	11.7342	Alive	-5.97715	-4.44537
GSE13580_GSM4032301	1.89041	Dead	-8.23755	-6.16007
GSE13580_GSM4033220	2.92055	Alive	-7.18852	-6.06749
GSE13580_GSM4031910	6.07945	Alive	-7.33051	-6.62024
GSE13580_GSM4033845	1.72329	Dead	-6.64652	-5.46008
GSE13580_GSM4034455	8.95068	Dead	-9.12406	-6.34724
GSE13580_GSM4030882	2.41096	Dead	-7.66611	-6.27727
GSE13580_GSM4033941	1.20274	Dead	-6.2887	-5.0097
GSE13580_GSM4032716	3.25753	Dead	-7.52686	-6.45718
GSE13580_GSM4034128	1.96164	Dead	-6.64652	-5.56999
GSE13580_GSM4033618	2.04658	Alive	-6.09112	-6.02166
GSE13580_GSM4032893	6.43836	Alive	-5.33622	-5.09425
GSE13580_GSM4033947	9.26301	Alive	-5.85541	-4.41165
GSE13580_GSM4031794	3.33151	Dead	-7.96805	-6.99245
GSE13580_GSM4030772	1.52877	Dead	-5.67208	-5.29915
GSE13580_GSM4030998	4.5726	Alive	-6.82875	-6.96549
GSE13580_GSM4030719	5.56164	Dead	-6.04433	-3.98063
GSE13580_GSM4032307	14.5315	Alive	-6.18301	-5.69297
GSE13580_GSM4034320	2.6137	Alive	-7.01999	-6.30012
GSE13580_GSM4034176	0.643836	Alive	-7.69929	-6.49405
GSE13580_GSM4032569	7.17808	Dead	-7.76319	-6.09112
GSE13580_GSM4032864	1.97534	Dead	-7.79611	-6.09112
GSE13580_GSM4030681	1.36164	Dead	-7.51152	-5.73592
GSE13580_GSM4033728	13.9205	Alive	-7.36034	-5.06836
GSE13580_GSM4032626	3.43014	Dead	-8.23755	-6.44472
GSE13580_GSM4033562	2.88219	Dead	-8.28015	-6.64652
GSE13580_GSM4032795	3.43288	Dead	-9.33904	-6.5066
GSE13580_GSM4031299	1.99452	Dead	-7.82956	-6.09112
GSE13580_GSM4033190	7.84384	Alive	-7.36034	-5.7574
GSE13580_GSM4034298	3.26301	Alive	-6.88486	-6.39559
GSE13580_GSM4032450	8.76438	Alive	-8.07668	-6.54438
GSE13580_GSM4033743	2.16164	Dead	-7.07509	-5.19053
GSE13580_GSM4031865	1.08219	Dead	-5.69297	-5.02633
GSE13580_GSM4032238	1.31507	Dead	-8.05851	-4.84185
GSE13580_GSM4031478	12.4932	Alive	-7.36034	-5.60966
GSE13580_GSM4031181	2.01096	Dead	-3.52025	-5.43027
GSE13580_GSM4034735	1	Alive	-7.20257	-6.1488
GSE13580_GSM4034479	5.30959	Alive	-6.20727	-5.56999
GSE13580_GSM4034412	0.813699	Alive	-4.85772	-5.95423
GSE13580_GSM4033886	1.18082	Dead	-8.52097	-5.45015
GSE13580_GSM4031961	1.08219	Dead	-7.74717	-6.77501
GSE13580_GSM4032805	5.00822	Dead	-7.11785	-5.82248
GSE13580_GSM4030886	2.99178	Dead	-6.51914	-5.80099
GSE13580_GSM4031071	2.08767	Dead	-6.20727	-5.28075
GSE13580_GSM4032712	12.8849	Alive	-7.95042	-5.88821
GSE13580_GSM4032779	3.11781	Dead	-6.49405	-5.60966
GSE13580_GSM4032435	5.89315	Dead	-6.39559	-5.08563
GSE13580_GSM4033341	6.68219	Dead	-6.62024	-5.97715
GSE13580_GSM4031275	1.80822	Alive	-7.18852	-5.71377
GSE13580_GSM4031310	1.08219	Dead	-6.56942	-6.62024
GSE13580_GSM4033531	3.32603	Dead	-6.77501	-6.44472
GSE13580_GSM4032901	3.53425	Dead	-7.27253	-5.06836
GSE13580_GSM4030743	10.9534	Alive	-6.77501	-4.52938
GSE13580_GSM4031336	4.93151	Alive	-6.06749	-5.48967
GSE13580_GSM4032853	6.69589	Dead	-7.46516	-5.49974
GSE13580_GSM4033214	1.57534	Dead	-7.38979	-5.15506
GSE13580_GSM4031924	2.91507	Dead	-7.49596	-5.93204
GSE13580_GSM4031932	5.83014	Alive	-7.96805	-4.3095
GSE13580_GSM4031546	2.74795	Dead	-7.25881	-6.54438
GSE13580_GSM4034495	7.89589	Alive	-4.36377	-3.94512
GSE13580_GSM4034247	1.52329	Dead	-8.52097	-6.80209
GSE13580_GSM4030728	1.04384	Dead	-6.80209	-6.49405
GSE13580_GSM4031434	6.16438	Dead	-7.20257	-6.59503
GSE13580_GSM4033681	3.26301	Dead	-7.43486	-6.03299
GSE13580_GSM4032274	1.39726	Dead	-5.67208	-5.61999
GSE13580_GSM4031422	7.99452	Dead	-7.91499	-6.31173
GSE13580_GSM4031804	1.16712	Dead	-8.19633	-6.96549
GSE13580_GSM4033358	0.213699	Dead	-7.41979	-5.67208
GSE13580_GSM4031509	1.33151	Dead	-7.79611	-6.11369
GSE13580_GSM4034086	2.00822	Dead	-6.87069	-5.68253
GSE13580_GSM4034508	10.3315	Alive	-6.49405	-6.30012
GSE13580_GSM4031283	20.8	Alive	-7.33051	-5.5498
GSE13580_GSM4034663	0.673973	Dead	-5.5098	-5.03476
GSE13580_GSM4032925	1.64932	Dead	-7.55717	-5.82248
GSE13580_GSM4033998	5.11233	Dead	-6.49405	-5.79034
GSE13580_GSM4033772	3.6411	Dead	-6.32333	-5.43027
GSE13580_GSM4033719	4.02192	Dead	-6.96549	-5.59978
GSE13580_GSM4031367	1.23288	Alive	-8.46799	-6.80209
GSE13580_GSM4032821	1.14795	Alive	-6.81542	-5.57994
GSE13580_GSM4030947	6.86301	Dead	-7.60316	-6.23035
GSE13580_GSM4031690	4.49863	Dead	-7.0894	-5.79034
GSE13580_GSM4032040	3.16438	Dead	-5.5498	-4.58669
GSE13580_GSM4031361	3.53425	Dead	-7.18852	-5.82248
GSE13580_GSM4034416	0.964384	Alive	-6.06749	-6.64652
GSE13580_GSM4032827	3.09315	Dead	-7.13198	-5.99963
GSE13580_GSM4034258	1.4	Alive	-7.07509	-4.79532
GSE13580_GSM4034694	1.6411	Dead	-5.01791	-4.15321
GSE13580_GSM4030941	2.27671	Dead	-5.24369	-5.80099
GSE13580_GSM4032490	7.03288	Alive	-6.16007	-5.05181
GSE13580_GSM4033882	12.6795	Alive	-6.11369	-6.41989
GSE13580_GSM4032755	8.21644	Dead	-7.48039	-6.30012
GSE13580_GSM4031259	3.02192	Alive	-6.6725	-5.73592
GSE13580_GSM4030845	1.09863	Dead	-6.85653	-6.32333
GSE13580_GSM4033150	3.7726	Dead	-6.49405	-5.08563
GSE13580_GSM4031585	2.33151	Dead	-7.66611	-6.54438
GSE13580_GSM4033687	14.9288	Alive	-6.56942	-5.13757
GSE13580_GSM4032634	1.18356	Dead	-5.5498	-4.68973
GSE13580_GSM4034430	5.79452	Alive	-7.1594	-5.88821
GSE13580_GSM4032703	0.6	Dead	-6.51914	-6.34724
GSE13580_GSM4032622	7.50137	Alive	-6.06749	-3.10098
GSE13580_GSM4033566	1.01096	Dead	-7.27253	-7.41979
GSE13580_GSM4034045	3.1589	Dead	-7.76319	-4.26309
GSE13580_GSM4031118	1.7589	Dead	-6.62024	-5.56999
GSE13580_GSM4030958	2.67123	Dead	-6.09112	-4.63044
GSE13580_GSM4034241	3.13151	Alive	-8.15588	-5.84462
GSE13580_GSM4034172	0.621918	Alive	-7.21661	-5.56999
GSE13580_GSM4034119	3.14247	Dead	-6.2534	-4.92005
GSE13580_GSM4033629	0.893151	Dead	-8.07668	-7.10372
GSE13580_GSM4031754	3.24932	Dead	-7.10372	-6.16007
GSE13580_GSM4030776	2.8411	Dead	-6.20727	-5.5098
GSE13580_GSM4034314	0.890411	Dead	-7.48039	-7.41979
GSE13580_GSM4033537	2.33425	Dead	-7.01999	-6.69797
GSE13580_GSM4032584	4.9589	Dead	-7.01999	-6.54438
GSE13580_GSM4032907	0.0136986	Dead	-6.69797	-6.5569
GSE13580_GSM4033033	1.83836	Dead	-6.49405	-5.29915
GSE13580_GSM4032889	1.85753	Dead	-7.77965	-5.88821
GSE13580_GSM4031573	1.74795	Dead	-7.21661	-6.30012
GSE13580_GSM4031077	11.5096	Alive	-6.85653	-5.95423
GSE13580_GSM4031635	10.0767	Alive	-6.85653	-6.06749
GSE13580_GSM4033347	9.19178	Dead	-7.10372	-6.09112
GSE13580_GSM4033923	2.58356	Dead	-4.89626	-4.41864
GSE13580_GSM4034016	4.4	Dead	-7.13198	-5.73592
GSE13580_GSM4031213	0.534247	Alive	-4.93598	-5.0015
GSE13580_GSM4030997	5.73425	Dead	-6.44472	-5.82248
GSE13580_GSM4031640	2.91507	Dead	-7.77965	-6.11369
GSE13580_GSM4032090	1.13699	Alive	-6.72377	-6.49405
GSE13580_GSM4032308	6.27397	Dead	-8.46799	-6.32333
GSE13580_GSM4034121	1.45753	Dead	-6.64652	-5.80099
GSE13580_GSM4033611	2.42192	Alive	-6.30012	-6.02166
GSE13580_GSM4033948	2.65753	Dead	-7.25881	-5.76855
GSE13580_GSM4032266	4.43836	Dead	-5.37287	-6.41989
GSE13580_GSM4034030	8.7589	Alive	-6.938	-5.41063
GSE13580_GSM4033789	3.92329	Dead	-4.98517	-4.12836
GSE13580_GSM4031380	3.86301	Alive	-5.35456	-2.52609
GSE13580_GSM4033855	8.01096	Dead	-6.12561	-5.24369
GSE13580_GSM4034445	5.72329	Dead	-7.73114	-6.34724
GSE13580_GSM4031596	2.83288	Dead	-5.57994	-4.4941
GSE13580_GSM4034153	1.88767	Alive	-4.65973	-4.88838
GSE13580_GSM4034297	1.46849	Dead	-5.47002	-6.20727
GSE13580_GSM4030793	3.43836	Dead	-7.44993	-7.33051
GSE13580_GSM4030816	12.274	Alive	-6.80209	-6.74924
GSE13580_GSM4033951	9.08219	Dead	-6.34724	-5.22582
GSE13580_GSM4033727	4.85205	Dead	-6.96549	-6.13752
GSE13580_GSM4032782	6.05479	Dead	-7.44993	-7.25881
GSE13580_GSM4030830	0.331507	Dead	-6.91086	-7.21661
GSE13580_GSM4033803	1.75068	Dead	-7.13198	-5.12886
GSE13580_GSM4031552	4.08219	Dead	-7.48039	-5.12015
GSE13580_GSM4033433	7.15068	Dead	-6.39559	-5.99963
GSE13580_GSM4034105	3.27123	Dead	-4.84185	-4.06566
GSE13580_GSM4032237	0	Dead	-4.15321	-8.02163
GSE13580_GSM4033284	1.59726	Dead	-8.04033	-5.48967
GSE13580_GSM4031477	3.24932	Dead	-7.00622	-6.44472
GSE13580_GSM4032671	3.29589	Dead	-7.51152	-5.08563
GSE13580_GSM4033391	9.39452	Dead	-6.04433	-6.46965
GSE13580_GSM4034189	0.994521	Dead	-7.69929	-6.44472
GSE13580_GSM4033660	5.50959	Alive	-7.10372	-6.13752
GSE13580_GSM4032231	8.54795	Dead	-6.58222	-6.01065
GSE13580_GSM4030764	6.18904	Alive	-7.21661	-6.56942
GSE13580_GSM4032677	1.03562	Dead	-6.3834	-5.52977
GSE13580_GSM4031471	3.83014	Dead	-7.69929	-6.2534
GSE13580_GSM4032035	0.49863	Dead	-7.73114	-6.56942
GSE13580_GSM4033397	8.11233	Dead	-6.72377	-4.61598
GSE13580_GSM4031968	0.249315	Dead	-6.80209	-5.39137
GSE13580_GSM4031188	5.20822	Alive	-6.938	-5.95423
GSE13580_GSM4033721	0.769863	Dead	-7.65055	-5.85541
GSE13580_GSM4033957	2.3589	Dead	-7.635	-5.24369
GSE13580_GSM4034384	1.68767	Alive	-6.18301	-6.06749
GSE13580_GSM4031202	1.20274	Dead	-6.06749	-5.20844
GSE13580_GSM4034095	2.08493	Dead	-6.01065	-6.1488
GSE13580_GSM4032872	4.12603	Dead	-7.69929	-4.93598
GSE13580_GSM4032819	2.47945	Dead	-8.05851	-6.06749
GSE13580_GSM4034291	3.25753	Alive	-6.72377	-4.79532
GSE13580_GSM4032514	5.03014	Dead	-7.9328	-6.34724
GSE13580_GSM4031034	2.97534	Dead	-7.60316	-4.54364
GSE13580_GSM4031022	5.30685	Dead	-6.32333	-5.35456
GSE13580_GSM4034486	2.16986	Dead	-7.69929	-6.72377
GSE13580_GSM4033705	4.69863	Dead	-7.41979	-5.93204
GSE13580_GSM4030688	4.27671	Alive	-7.30114	-6.23035
GSE13580_GSM4032100	3.79452	Alive	-7.33051	-5.86619
GSE13580_GSM4033879	2.46575	Dead	-5.93204	-4.61598
GSE13580_GSM4033812	5.60822	Dead	-3.83638	-4.95319
GSE13580_GSM4033574	2.77808	Alive	-7.9328	-6.41989
GSE13580_GSM4033617	2.31507	Alive	-5.97715	-7.57214
GSE13580_GSM4030895	6.44384	Dead	-7.66611	-5.37287
GSE13580_GSM4034127	1.21644	Dead	-7.04767	-5.97715
GSE13580_GSM4033753	2.70685	Dead	-6.56942	-6.51914
GSE13580_GSM4031515	3.91507	Dead	-8.3029	-5.5498
GSE13580_GSM4032440	9.47671	Alive	-7.13198	-5.5498
GSE13580_GSM4034644	10.4438	Alive	-8.15588	-5.97715
GSE13580_GSM4030991	3.12877	Dead	-6.91086	-5.48967
GSE13580_GSM4033991	2.26849	Dead	-7.27253	-6.85653
GSE13580_GSM4034740	5.72329	Dead	-4.52938	-4.35019
GSE13580_GSM4030753	0.646575	Dead	-7.21661	-7.07509
GSE13580_GSM4032843	7.11507	Dead	-6.938	-5.70337
GSE13580_GSM4034193	2.78082	Alive	-8.07668	-6.56942
GSE13580_GSM4032828	1.09315	Dead	-6.74924	-6.01065
GSE13580_GSM4034257	2.30685	Alive	-7.38979	-6.20727
GSE13580_GSM4033895	2.8274	Dead	-7.04767	-6.23035
GSE13580_GSM4031556	7.83014	Dead	-7.51152	-5.91005
GSE13580_GSM4033351	6.14247	Dead	-7.44993	-5.95423
GSE13580_GSM4030812	1.84384	Dead	-4.17851	-3.65564
GSE13580_GSM4030879	5.84658	Dead	-6.59503	-6.6725
GSE13580_GSM4033688	4.18904	Dead	-8.13565	-5.39137
GSE13580_GSM4032133	1.26027	Dead	-6.88486	-5.84462
GSE13580_GSM4030705	2.35616	Dead	-7.30114	-4.71968
GSE13580_GSM4032786	2.52055	Dead	-7.04767	-5.76855
GSE13580_GSM4031160	3.96164	Dead	-7.01999	-4.21677
GSE13580_GSM4033269	13.8274	Alive	-6.49405	-4.25639
GSE13580_GSM4031592	4.91507	Dead	-9.06856	-6.59503
GSE13580_GSM4034501	4.83014	Dead	-7.84639	-6.6725
GSE13580_GSM4031980	0.0821918	Dead	-7.31583	-5.42045
GSE13580_GSM4034525	0	Alive	-7.60316	-5.20844
GSE13580_GSM4032262	10.4384	Alive	-6.49405	-3.92192
GSE13580_GSM4032050	13.2164	Alive	-8.57693	-6.85653
GSE13580_GSM4030957	7.7589	Dead	-8.11542	-6.02166
GSE13580_GSM4031117	7.52603	Alive	-6.74924	-4.95319
GSE13580_GSM4030721	1.09041	Dead	-6.30012	-7.13198
GSE13580_GSM4033348	8.12055	Dead	-7.07509	-5.95423
GSE13580_GSM4031078	9.46301	Alive	-7.01999	-5.17275
GSE13580_GSM4032908	5.08767	Alive	-6.04433	-7.1594
GSE13580_GSM4033538	1.32877	Dead	-5.5899	-4.16562
GSE13580_GSM4034079	6.80548	Alive	-4.40465	-3.6189
GSE13580_GSM4034012	2.10959	Dead	-6.87069	-5.8772
GSE13580_GSM4033323	3.64384	Dead	-7.69929	-5.82248
GSE13580_GSM4033764	2.39178	Dead	-7.07509	-4.98517
GSE13580_GSM4033400	4.6	Dead	-7.66611	-6.09112
GSE13580_GSM4030803	5.08493	Dead	-6.938	-6.06749
GSE13580_GSM4033830	3.25205	Dead	-6.95174	-6.5066
GSE13580_GSM4034482	5.52603	Alive	-7.51152	-6.6725
GSE13580_GSM4031111	1.05479	Dead	-7.51152	-6.69797
GSE13580_GSM4030727	5.06027	Dead	-4.5009	-3.00245
GSE13580_GSM4034248	2.56438	Alive	-6.51914	-5.37287
GSE13580_GSM4030951	2.89863	Dead	-2.25124	-4.19122
GSE13580_GSM4033816	12.3945	Dead	-6.77501	-5.28995
GSE13580_GSM4033793	13.2274	Alive	-5.43027	-4.93598
GSE13580_GSM4031026	4.36438	Dead	-7.44993	-6.27727
GSE13580_GSM4034223	0.810959	Dead	-6.80209	-5.7574
GSE13580_GSM4032745	1.87123	Dead	-7.28684	-6.04433
GSE13580_GSM4030855	1.32877	Dead	-6.85653	-5.67208
GSE13580_GSM4033140	3.59178	Dead	-6.99245	-5.28075
GSE13580_GSM4031249	0.435616	Dead	-6.91086	-6.30012
GSE13580_GSM4034164	1.19726	Dead	-6.49405	-5.7574
GSE13580_GSM4030789	0.367123	Dead	-5.69297	-5.37287
GSE13580_GSM4031206	1.56438	Alive	-6.99245	-5.88821
GSE13580_GSM4034003	3.36164	Dead	-7.27253	-5.60966
GSE13580_GSM4032876	0.720548	Dead	-6.91086	-5.83355
GSE13580_GSM4034507	11.8712	Alive	-6.51914	-6.09112
GSE13580_GSM4033357	3.33699	Dead	-5.7574	-6.39559
GSE13580_GSM4030948	1.27671	Dead	-7.51152	-5.47002
GSE13580_GSM4034251	2.06849	Dead	-8.07668	-6.59503
GSE13580_GSM4031368	0.493151	Dead	-7.10372	-5.97715
GSE13580_GSM4034055	7.47945	Alive	-6.65951	-5.56999
GSE13580_GSM4031744	8.49589	Alive	-9.06856	-6.19514
GSE13580_GSM4034369	1.76438	Alive	-5.5899	-4.68973
GSE13580_GSM4033997	4.83562	Dead	-8.07668	-5.12015
GSE13580_GSM4030923	1.26301	Dead	-7.66611	-6.6725
GSE13580_GSM4032520	7.13425	Alive	-8.04033	-6.13752
GSE13580_GSM4033003	1.79452	Dead	-7.40479	-5.64079
GSE13580_GSM4033507	0.0767123	Dead	-5.15506	-5.03476
GSE13580_GSM4033984	9.45753	Alive	-7.27253	-6.23035
GSE13580_GSM4032937	4.83014	Alive	-7.00622	-6.4323
GSE13580_GSM4033164	1.53425	Dead	-6.77501	-5.5098
GSE13580_GSM4032489	5.98356	Dead	-7.07509	-4.88838
GSE13580_GSM4031605	1.58356	Dead	-7.21661	-5.47985
GSE13580_GSM4034357	2.11507	Alive	-6.88486	-4.06566
GSE13580_GSM4031717	8.41096	Alive	-7.54219	-6.59503
GSE13580_GSM4033055	2.04658	Dead	-6.02166	-5.01791
GSE13580_GSM4033251	1.13425	Dead	-6.91086	-6.37121
GSE13580_GSM4031653	9.32877	Alive	-7.69929	-5.95423
GSE13580_GSM4033369	2.1863	Alive	-7.96805	-5.31765
GSE13580_GSM4031760	4.66301	Dead	-7.89719	-6.24187
GSE13580_GSM4032966	1.70685	Dead	-6.82875	-6.5066
GSE13580_GSM4032733	12.0986	Alive	-7.86322	-5.70337
GSE13580_GSM4032362	5.85753	Dead	-8.07668	-6.2534
GSE13580_GSM4032186	5.97808	Dead	-6.54438	-4.01652
GSE13580_GSM4032604	4.90685	Dead	-7.41979	-6.32333
GSE13580_GSM4034400	1.29863	Alive	-7.48039	-5.47002
GSE13580_GSM4032890	7.18356	Alive	-5.18164	-4.33656
GSE13580_GSM4033482	4.29863	Dead	-7.07509	-5.97715
GSE13580_GSM4032427	8.31233	Dead	-7.24509	-6.02166
GSE13580_GSM4031621	7.57808	Dead	-5.401	-4.63044
GSE13580_GSM4033248	4.13973	Dead	-7.38979	-4.70442
GSE13580_GSM4033223	3.29041	Dead	-7.76319	-6.32333
GSE13580_GSM4034140	3.13151	Dead	-7.76319	-7.44993
GSE13580_GSM4031913	4.24658	Dead	-6.69797	-6.45718
GSE13580_GSM4032598	7.91233	Alive	-6.96549	-5.5899
GSE13580_GSM4031144	1.01918	Dead	-5.95423	-5.86619
GSE13580_GSM4033525	5.20274	Dead	-7.9328	-6.16007
GSE13580_GSM4031627	1	Dead	-6.88486	-4.59394
GSE13580_GSM4032421	10.9452	Alive	-6.56942	-4.58669
GSE13580_GSM4031539	6.16438	Dead	-6.5569	-5.08563
GSE13580_GSM4031822	2.83288	Dead	-7.34542	-7.24509
GSE13580_GSM4031834	7.16164	Alive	-6.72377	-5.91005
GSE13580_GSM4031404	4.99726	Dead	-5.21713	-3.47418
GSE13580_GSM4034348	0.232877	Alive	-7.24509	-6.49405
GSE13580_GSM4034323	2.50685	Alive	-6.20727	-5.69297
GSE13580_GSM4031349	6.01644	Dead	-6.13752	-4.84185
GSE13580_GSM4034538	1.53151	Alive	-6.64652	-5.13757
GSE13580_GSM4030969	5.40274	Dead	-5.63031	-4.26978
GSE13580_GSM4033012	3.71781	Alive	-8.09605	-5.77969
GSE13580_GSM4033079	1.28493	Alive	-6.80209	-6.18301
GSE13580_GSM4031902	1.24932	Dead	-7.8802	-6.74924
GSE13580_GSM4032453	8.34247	Alive	-5.82248	-4.82626
GSE13580_GSM4033740	6.0411	Dead	-7.38979	-5.60966
GSE13580_GSM4032145	2.08219	Alive	-7.33051	-6.04433
GSE13580_GSM4031306	1.4	Dead	-5.82248	-4.11592
GSE13580_GSM4031711	2	Dead	-8.23755	-6.59503
GSE13580_GSM4033193	5.19452	Dead	-6.54438	-4.82626
GSE13580_GSM4032019	3.4137	Dead	-3.71456	-2.86638
GSE13580_GSM4032072	5.27397	Dead	-7.48039	-6.34724
GSE13580_GSM4033257	5.87671	Dead	-6.85653	-3.21019
GSE13580_GSM4031268	0.19726	Alive	-9.12406	-6.99245
GSE13580_GSM4034688	2.30411	Dead	-8.63517	-7.30114
GSE13580_GSM4032405	11.926	Alive	-7.635	-4.43175
GSE13580_GSM4034351	0.824658	Dead	-5.08563	-5.5098
GSE13580_GSM4032835	9.32877	Alive	-8.07668	-6.80209
GSE13580_GSM4032931	5.0137	Alive	-6.88486	-4.21032
GSE13580_GSM4033501	1.42192	Dead	-6.85653	-7.30114
GSE13580_GSM4034269	4.17808	Alive	-6.938	-5.5098
GSE13580_GSM4031689	4.83014	Dead	-8.09605	-7.0894
GSE13580_GSM4031313	1.24658	Dead	-7.07509	-6.13752
GSE13580_GSM4031465	7.66301	Dead	-6.13752	-5.56999
GSE13580_GSM4032208	8.92329	Dead	-3.32878	-5.05181
GSE13580_GSM4031878	6.07945	Alive	-6.64652	-4.47318
GSE13580_GSM4034574	1.5589	Dead	-6.81542	-5.99963
GSE13580_GSM4033486	5.49041	Alive	-7.10372	-4.98517
GSE13580_GSM4034705	4.10685	Alive	-6.6725	-5.08563
GSE13580_GSM4032962	4.63836	Alive	-7.41979	-6.37121
GSE13580_GSM4032366	8.66027	Dead	-7.635	-5.77969
GSE13580_GSM4032182	2.61096	Dead	-6.11369	-5.80099
GSE13580_GSM4034617	3.86027	Dead	-6.44472	-5.20844
GSE13580_GSM4033127	1.04384	Dead	-7.635	-6.34724
GSE13580_GSM4032850	3.75068	Dead	-6.53176	-5.56999
GSE13580_GSM4030740	11.1973	Dead	-7.79611	-6.37121
GSE13580_GSM4033644	8.0137	Dead	-6.16007	-5.88821
GSE13580_GSM4034397	0.934247	Alive	-8.52097	-6.37121
GSE13580_GSM4033969	0.753425	Dead	-6.99245	-5.35456
GSE13580_GSM4031280	1.94795	Alive	-7.89719	-5.7574
GSE13580_GSM4033189	1.40822	Dead	-8.23755	-4.63044
GSE13580_GSM4032464	4.41918	Dead	-7.44993	-5.43027
GSE13580_GSM4034721	8.9589	Alive	-6.34724	-4.68973
GSE13580_GSM4031693	1.58356	Dead	-7.33051	-5.8772
GSE13580_GSM4032043	0.167123	Dead	-7.71521	-5.97715
GSE13580_GSM4032547	5.33151	Dead	-7.9328	-6.51914
GSE13580_GSM4033291	3.19452	Dead	-6.82875	-4.37739
GSE13580_GSM4032028	2.33151	Dead	-7.9328	-6.37121
GSE13580_GSM4033384	4.71507	Dead	-7.60316	-6.39559
GSE13580_GSM4032337	3.11233	Dead	-6.6725	-4.84185
GSE13580_GSM4033095	1.09041	Alive	-7.37506	-6.91086
GSE13580_GSM4033153	3.00822	Dead	-6.34724	-6.09112
GSE13580_GSM4033297	10.5808	Alive	-7.1594	-4.55786
GSE13580_GSM4032331	10.5452	Dead	-7.76319	-5.80099
GSE13580_GSM4033445	0.0547945	Dead	-7.89719	-6.88486
GSE13580_GSM4034727	3.72055	Dead	-6.92443	-5.56999
GSE13580_GSM4032493	6.93699	Alive	-7.86322	-5.06836
GSE13580_GSM4032541	3.24658	Dead	-8.765	-7.1594
GSE13580_GSM4032700	1.99726	Alive	-7.73114	-6.20727
GSE13580_GSM4034433	6.47945	Alive	-7.48039	-6.20727
GSE13580_GSM4033105	1.36438	Alive	-7.44993	-5.82248
GSE13580_GSM4032076	5.63836	Dead	-8.6971	-7.04767
GSE13580_GSM4031906	5.49589	Alive	-6.16007	-5.79034
GSE13580_GSM4034391	1.01918	Alive	-8.23755	-6.11369
GSE13580_GSM4034284	3.71507	Dead	-7.51152	-5.71377
GSE13580_GSM4031664	3.99726	Dead	-7.0894	-5.96569
GSE13580_GSM4031302	4.33151	Dead	-8.07668	-6.59503
GSE13580_GSM4031949	4.83014	Dead	-7.21661	-5.84462
GSE13580_GSM4033016	2.50959	Alive	-8.32566	-6.16007
GSE13580_GSM4031826	7.32877	Alive	-8.19633	-6.27727
GSE13580_GSM4033121	0.947945	Dead	-8.15588	-6.16007
GSE13580_GSM4032558	11.6055	Alive	-8.46799	-6.59503
GSE13580_GSM4034611	1.19178	Dead	-7.23085	-6.44472
GSE13580_GSM4031570	10.9945	Alive	-7.0894	-5.35456
GSE13580_GSM4031788	5.83014	Dead	-6.39559	-5.45015
GSE13580_GSM4032665	11.274	Dead	-6.53176	-4.17851
GSE13580_GSM4030984	1.14521	Dead	-8.57693	-6.54438
GSE13580_GSM4033030	3.18356	Alive	-6.64652	-5.60966
GSE13580_GSM4031375	0.410959	Alive	-6.80209	-5.52977
GSE13580_GSM4033241	2.93151	Alive	-8.11542	-5.28075
GSE13580_GSM4031628	5.49589	Dead	-7.635	-6.44472
GSE13580_GSM4033045	1.86301	Alive	-6.40774	-5.47985
GSE13580_GSM4033920	3.59726	Dead	-6.6725	-6.09112
GSE13580_GSM4031643	10.2438	Alive	-7.82956	-5.88821
GSE13580_GSM4032093	1.65753	Alive	-7.96805	-6.54438
GSE13580_GSM4033172	6.47945	Dead	-4.39103	-4.23018
GSE13580_GSM4033119	4.30959	Dead	-7.30114	-5.7574
GSE13580_GSM4031210	0.720548	Alive	-7.86322	-6.96549
GSE13580_GSM4034629	2.25479	Dead	-7.24509	-6.11369
GSE13580_GSM4032597	1.80822	Dead	-7.18852	-5.84462
GSE13580_GSM4034537	5.65205	Dead	-8.15588	-6.39559
GSE13580_GSM4034033	7.13973	Dead	-6.84264	-6.02166
GSE13580_GSM4031236	1	Alive	-6.88486	-5.63031
GSE13580_GSM4032476	9.33973	Alive	-7.27253	-6.04433
GSE13580_GSM4033314	4.20548	Dead	-4.00454	-4.61598
GSE13580_GSM4034347	2.16986	Alive	-7.73114	-6.04433
GSE13580_GSM4033258	2.80548	Dead	-5.08563	-3.91023
GSE13580_GSM4033694	1.99452	Dead	-7.60316	-6.23035
GSE13580_GSM4030790	10.2658	Alive	-6.64652	-4.95319
GSE13580_GSM4033416	2.46301	Dead	-7.33051	-5.39137
GSE13580_GSM4032374	16.4548	Alive	-7.30114	-6.09112
GSE13580_GSM4031383	1.80822	Dead	-7.33051	-5.71377
GSE13580_GSM4034150	0.917808	Alive	-6.72377	-6.59503
GSE13580_GSM4034566	1.75068	Alive	-6.37121	-5.71377
GSE13580_GSM4033800	12.3178	Alive	-7.1594	-4.4873
GSE13580_GSM4030833	6.16986	Dead	-4.84185	-4.16562
GSE13580_GSM4031267	1.88219	Alive	-7.66611	-6.23035
GSE13580_GSM4033430	4.22192	Dead	-6.32333	-5.37287
GSE13580_GSM4032179	1.37534	Dead	-6.6725	-4.40465
GSE13580_GSM4032112	2.69863	Alive	-7.18852	-6.11369
GSE13580_GSM4031065	10.6356	Alive	-6.54438	-6.11369
GSE13580_GSM4034358	1.70411	Alive	-7.54219	-6.23035
GSE13580_GSM4031261	2.07123	Dead	-8.83856	-6.69797
GSE13580_GSM4034681	1.97534	Dead	-7.635	-6.37121
GSE13580_GSM4033663	2.65479	Alive	-7.38979	-6.64652
GSE13580_GSM4033086	0.742466	Alive	-7.01999	-6.4323
GSE13580_GSM4033508	3.97534	Dead	-6.938	-6.85653
GSE13580_GSM4032938	2.01918	Dead	-8.11542	-6.21881
GSE13580_GSM4031359	5.0137	Dead	-8.15588	-6.34724
GSE13580_GSM4034719	2.60274	Dead	-6.56942	-5.59978
GSE13580_GSM4030914	5.62192	Dead	-5.31765	-5.88821
GSE13580_GSM4031154	1.68219	Dead	-5.48967	-6.13752
GSE13580_GSM4031999	1.91507	Dead	-6.99245	-6.11369
GSE13580_GSM4031718	2.08219	Dead	-7.84639	-5.53979
GSE13580_GSM4030735	6.57534	Dead	-6.64652	-4.82626
GSE13580_GSM4032103	1.19178	Dead	-8.52097	-6.41989
GSE13580_GSM4034341	2.4137	Alive	-6.64652	-6.34724
GSE13580_GSM4032064	5.41644	Dead	-6.54438	-5.69297
GSE13580_GSM4034531	3.2	Dead	-7.24509	-5.20844
GSE13580_GSM4031676	4.33151	Dead	-7.635	-6.46965
GSE13580_GSM4033750	4.20822	Dead	-7.48039	-6.938
GSE13580_GSM4032155	1.12329	Alive	-7.30114	-6.72377
GSE13580_GSM4032443	1	Alive	-7.79611	-5.67208
GSE13580_GSM4032591	5.38904	Dead	-7.86322	-5.99963
GSE13580_GSM4034214	2.84658	Alive	-6.69797	-6.91086
GSE13580_GSM4033247	4.63562	Dead	-3.1606	-4.90415
GSE13580_GSM4032428	4.0137	Dead	-7.79611	-5.71377
GSE13580_GSM4033495	4.26027	Alive	-5.84462	-4.74957
GSE13580_GSM4034562	9.56712	Alive	-7.36034	-6.06749
GSE13580_GSM4034190	1.2274	Alive	-9.01305	-6.72377
GSE13580_GSM4034728	2.54795	Alive	-7.06138	-6.09112
GSE13580_GSM4032116	1.49315	Dead	-7.07509	-6.34724
GSE13580_GSM4031729	3.91507	Dead	-8.25885	-6.59503
GSE13580_GSM4032225	7.39726	Alive	-7.01999	-5.22582
GSE13580_GSM4034743	3.66027	Dead	-7.38979	-6.88486
GSE13580_GSM4032840	3.98356	Dead	-5.401	-6.91086
GSE13580_GSM4033654	1.9863	Dead	-7.18852	-6.18301
GSE13580_GSM4033298	10.5315	Alive	-6.32333	-3.25955
GSE13580_GSM4032021	3.66575	Dead	-7.14569	-6.27727
GSE13580_GSM4030750	9.90685	Alive	-5.47002	-5.13757
GSE13580_GSM4031163	2.13425	Dead	-8.28015	-6.44472
GSE13580_GSM4031983	1	Dead	-6.26534	-6.85653
GSE13580_GSM4031004	5.10137	Dead	-7.73114	-6.23035
GSE13580_GSM4032974	3.04384	Dead	-7.61908	-6.84264
GSE13580_GSM4032130	1.16438	Alive	-7.79611	-6.16007
GSE13580_GSM4033735	14.2466	Alive	-7.40479	-6.13752
GSE13580_GSM4033412	0.331507	Dead	-7.57214	-6.09112
GSE13580_GSM4033479	2.43288	Dead	-5.7574	-5.52977
GSE13580_GSM4032053	1.2137	Dead	-7.13198	-5.5098
GSE13580_GSM4032557	7.27671	Alive	-5.29915	-5.03476
GSE13580_GSM4033914	5.56438	Dead	-6.18301	-6.02166
GSE13580_GSM4031232	3.69863	Alive	-7.38979	-6.27727
GSE13580_GSM4032472	2.91781	Dead	-7.96805	-7.13198
GSE13580_GSM4032419	10.9918	Alive	-8.41806	-5.95423
GSE13580_GSM4031224	1	Alive	-7.10372	-6.32333
GSE13580_GSM4031871	5.33151	Dead	-4.4662	-3.46406
GSE13580_GSM4032005	0.583562	Dead	-6.45718	-5.8772
GSE13580_GSM4030663	4.97808	Dead	-5.86619	-5.35456
GSE13580_GSM4033320	3.91233	Alive	-5.26209	-6.85653
GSE13580_GSM4032201	1.92329	Dead	-7.41979	-7.18852
GSE13580_GSM4033176	5.84658	Dead	-8.28015	-5.37287
GSE13580_GSM4031787	5.83014	Dead	-5.64079	-5.19053
GSE13580_GSM4031975	0.915068	Dead	-8.83856	-6.62024
GSE13580_GSM4033403	0.0657534	Dead	-8.04033	-6.2534
GSE13580_GSM4034135	8.50685	Alive	-5.48967	-6.32333
GSE13580_GSM4031781	6.66301	Dead	-7.46516	-6.6725
GSE13580_GSM4032089	1.9863	Dead	-8.04033	-6.06749
GSE13580_GSM4033833	4.71233	Dead	-5.96569	-5.22582
GSE13580_GSM4030800	3.2274	Dead	-6.44472	-5.45015
GSE13580_GSM4031877	3.58082	Dead	-7.01999	-6.01065
GSE13580_GSM4032207	1.33151	Dead	-5.73592	-7.07509
GSE13580_GSM4033455	0.326027	Dead	-6.41989	-5.0015
GSE13580_GSM4033143	3.33699	Dead	-8.57693	-5.5498
GSE13580_GSM4034220	2.6	Alive	-7.18852	-6.06749
GSE13580_GSM4031672	2.08219	Dead	-3.92768	-3.81919
GSE13580_GSM4031619	2.49863	Dead	-7.27253	-5.7574
GSE13580_GSM4032551	3.86027	Dead	-7.44993	-5.56999
GSE13580_GSM4033128	1.96164	Dead	-6.938	-6.18301
GSE13580_GSM4034618	3.86027	Dead	-7.41979	-5.35456
GSE13580_GSM4033790	4.04932	Dead	-7.46516	-4.90415
GSE13580_GSM4030694	2.91507	Dead	-4.87329	-5.52977
GSE13580_GSM4032195	2.3589	Dead	-7.36034	-6.938
GSE13580_GSM4031399	2.83288	Dead	-7.66611	-5.56999
GSE13580_GSM4034398	1.27123	Alive	-7.66611	-5.7574
GSE13580_GSM4034000	2.32877	Dead	-6.76212	-4.78789
GSE13580_GSM4032338	1	Alive	-8.15588	-7.79611
GSE13580_GSM4031959	4.4137	Dead	-6.34724	-5.13757
GSE13580_GSM4033082	1.10411	Alive	-7.14569	-6.17154
GSE13580_GSM4032523	5.17808	Alive	-8.52097	-5.15506
GSE13580_GSM4030920	5.1589	Dead	-7.1594	-5.19053
GSE13580_GSM4032027	3.33151	Dead	-7.66611	-6.54438
GSE13580_GSM4032548	5.44932	Dead	-5.77969	-4.24349
GSE13580_GSM4031194	3.5863	Dead	-6.34724	-5.47002
GSE13580_GSM4031583	3.4137	Dead	-3.32878	-3.55662
GSE13580_GSM4031087	4.71507	Dead	-6.62024	-7.04767
GSE13580_GSM4034208	2.58904	Alive	-7.635	-7.89719
GSE13580_GSM4033100	0.523288	Alive	-7.52686	-5.67208
GSE13580_GSM4031209	0.986301	Alive	-5.88821	-5.56999
GSE13580_GSM4030786	0.980822	Dead	-8.00292	-6.80209
GSE13580_GSM4032705	4.62466	Alive	-5.91005	-6.85653
GSE13580_GSM4032574	9.25479	Alive	-5.93204	-5.69297
GSE13580_GSM4032812	4.69315	Alive	-7.01999	-5.55989
GSE13580_GSM4032879	4.50137	Dead	-7.55717	-5.19053
GSE13580_GSM4032617	2.48493	Dead	-5.73592	-4.36377
GSE13580_GSM4031411	1.74795	Dead	-7.60316	-6.46965
GSE13580_GSM4034366	1.66575	Alive	-7.1594	-5.88821
GSE13580_GSM4030828	10.7945	Alive	-5.33622	-5.7574
GSE13580_GSM4032753	1	Alive	-4.59394	-5.0015
GSE13580_GSM4030843	1.09315	Dead	-6.64652	-6.20727
GSE13580_GSM4033440	8.48767	Alive	-7.57214	-6.72377
GSE13580_GSM4033677	1.69863	Dead	-5.95423	-4.00454
GSE13580_GSM4032660	9.52603	Alive	-6.64652	-6.04433
GSE13580_GSM4033231	3.7589	Alive	-4.5009	-3.85324
GSE13580_GSM4034464	7.12877	Alive	-6.80209	-5.80099
GSE13580_GSM4032397	7.18082	Dead	-7.51152	-4.9691
GSE13580_GSM4030908	5.30137	Dead	-5.71377	-6.6725
GSE13580_GSM4033035	3.22192	Alive	-7.10372	-5.5498
GSE13580_GSM4031575	1.83288	Dead	-6.13752	-5.45015
GSE13580_GSM4031633	4.16438	Dead	-7.33051	-5.7574
GSE13580_GSM4031704	5.91233	Dead	-7.95042	-6.87069
GSE13580_GSM4031029	1.4411	Dead	-6.34724	-4.64521
GSE13580_GSM4034547	3.57808	Dead	-6.85653	-5.49974
GSE13580_GSM4034043	7.74795	Alive	-6.77501	-5.47002
GSE13580_GSM4031246	2.01644	Alive	-8.57693	-5.86619
GSE13580_GSM4032721	3.31781	Dead	-7.14569	-6.2534
GSE13580_GSM4032957	4.29589	Alive	-6.68524	-5.7574
GSE13580_GSM4034337	1.39178	Dead	-7.18852	-5.91005
GSE13580_GSM4034028	3.32603	Dead	-7.00622	-5.36372
GSE13580_GSM4033514	4.25753	Alive	-5.71377	-4.15321
GSE13580_GSM4033872	4.16712	Dead	-6.92443	-4.92005
GSE13580_GSM4033819	5.27945	Dead	-4.47318	-3.72531
GSE13580_GSM4030745	10.3753	Alive	-7.18852	-6.88486
GSE13580_GSM4034331	2.57808	Alive	-5.47002	-6.23035
GSE13580_GSM4032855	1.90411	Dead	-7.25881	-5.98839
GSE13580_GSM4034541	4.08219	Alive	-6.6725	-4.17851
GSE13580_GSM4034493	5.0137	Alive	-6.6725	-6.46965
GSE13580_GSM4033782	4.78904	Dead	-6.89786	-6.85653
GSE13580_GSM4032951	0.893151	Dead	-8.04033	-6.20727
GSE13580_GSM4032727	12.3288	Alive	-6.44472	-5.99963
GSE13580_GSM4034076	2.85205	Dead	-6.89786	-3.78557
GSE13580_GSM4032803	2.70959	Dead	-7.25881	-6.30012
GSE13580_GSM4032433	9.80274	Alive	-6.13752	-3.95706
GSE13580_GSM4034700	5.01644	Dead	-6.46965	-6.18301
GSE13580_GSM4031273	2.16712	Alive	-7.60316	-5.84462
GSE13580_GSM4033671	1.42192	Dead	-7.86322	-6.85653
GSE13580_GSM4031460	12.411	Dead	-6.4323	-5.80099
GSE13580_GSM4032284	3.20548	Dead	-6.53176	-4.92801
GSE13580_GSM4033237	0.605479	Dead	-7.79611	-6.54438
GSE13580_GSM4032391	12.8932	Alive	-6.30012	-5.71377
GSE13580_GSM4032923	3.72055	Dead	-7.20257	-5.69297
GSE13580_GSM4031559	4.58082	Dead	-6.56942	-5.77969
GSE13580_GSM4033090	1.16986	Alive	-7.07509	-5.82248
GSE13580_GSM4033308	2.32603	Alive	-7.96805	-6.23035
GSE13580_GSM4031854	3.24932	Dead	-6.938	-4.30287
GSE13580_GSM4031417	12.8274	Alive	-7.11785	-6.23035
GSE13580_GSM4034558	5.91233	Dead	-6.2534	-5.26209
GSE13580_GSM4032611	12.8658	Alive	-8.19633	-6.6725
GSE13580_GSM4032948	4.45205	Alive	-7.6827	-5.99963
GSE13580_GSM4033266	9.52055	Dead	-6.2534	-6.02166
GSE13580_GSM4030876	4.11507	Dead	-6.18301	-5.95423
GSE13580_GSM4031081	8.86575	Dead	-6.59503	-4.61598
GSE13580_GSM4032789	4.63288	Dead	-7.00622	-5.66167
GSE13580_GSM4034665	5.91781	Alive	-6.39559	-4.82626
GSE13580_GSM4031285	0.441096	Dead	-8.19633	-5.5498
GSE13580_GSM4031171	1.12603	Dead	-5.88821	-4.3231
GSE13580_GSM4034489	4.18356	Alive	-5.01791	-4.19122
GSE13580_GSM4033876	4.19726	Dead	-4.97714	-4.78046
GSE13580_GSM4032357	6.55068	Dead	-7.24509	-5.41063
GSE13580_GSM4031242	2.17808	Dead	-7.27253	-5.31765
GSE13580_GSM4031488	4.99726	Dead	-6.54438	-5.28075
GSE13580_GSM4032997	2.90411	Alive	-6.80209	-5.45015
GSE13580_GSM4033520	4.38904	Dead	-6.62024	-5.97715
GSE13580_GSM4031863	4.74795	Dead	-7.9328	-5.72485
GSE13580_GSM4030671	0.747945	Dead	-6.2534	-5.5098
GSE13580_GSM4034604	10.9562	Dead	-6.938	-5.97715
GSE13580_GSM4032400	1.32603	Dead	-7.635	-5.93204
GSE13580_GSM4034733	1.70137	Alive	-6.41989	-5.20844
GSE13580_GSM4034362	2.19726	Alive	-6.16007	-4.33656
GSE13580_GSM4032830	4.58082	Alive	-7.33051	-6.64652
GSE13580_GSM4034427	0.969863	Dead	-7.57214	-5.82248
GSE13580_GSM4030782	3.23014	Dead	-6.59503	-5.48967
GSE13580_GSM4032793	3.88767	Dead	-6.54438	-5.29915
GSE13580_GSM4032816	3.89863	Dead	-7.33051	-6.02166
GSE13580_GSM4032140	2.69863	Alive	-6.82875	-4.44537
GSE13580_GSM4033745	6.86027	Dead	-4.30287	-6.06749
GSE13580_GSM4030872	4.99726	Dead	-7.36034	-5.28075
GSE13580_GSM4030819	1.86849	Dead	-6.54438	-7.07509
GSE13580_GSM4034598	0.926027	Dead	-7.9328	-5.95423
GSE13580_GSM4033050	2.16986	Alive	-6.56942	-5.72485
GSE13580_GSM4031599	5.49589	Dead	-7.51152	-4.00454
GSE13580_GSM4034421	1.76986	Alive	-4.61598	-3.22981
GSE13580_GSM4031894	2.66575	Dead	-7.73114	-6.74924
GSE13580_GSM4033262	4.80822	Dead	-7.635	-5.26209
GSE13580_GSM4031600	7.07945	Dead	-7.06138	-5.28075
GSE13580_GSM4032348	16.8082	Dead	-6.16007	-5.77969
GSE13580_GSM4033908	2.6	Dead	-8.13565	-4.73454
GSE13580_GSM4032538	0.605479	Dead	-7.66611	-5.20844
GSE13580_GSM4032764	2.60274	Dead	-6.34724	-5.13757
GSE13580_GSM4032323	4.2137	Dead	-7.01999	-5.47002
GSE13580_GSM4030677	2.38082	Dead	-7.04767	-5.82248
GSE13580_GSM4034145	1.89315	Alive	-6.80209	-7.82956
GSE13580_GSM4032991	2.34521	Dead	-5.93204	-6.09112
GSE13580_GSM4031018	2.08767	Dead	-7.9328	-7.24509
GSE13580_GSM4033843	1.67945	Dead	-6.34724	-5.41063
GSE13580_GSM4034453	4.25479	Dead	-6.09112	-4.25639
GSE13580_GSM4034072	5.78356	Dead	-6.65951	-5.91005
GSE13580_GSM4034019	8.60274	Alive	-7.21661	-5.39137
GSE13580_GSM4033828	12.411	Alive	-7.34542	-5.76855
GSE13580_GSM4032895	2.13699	Dead	-7.82956	-5.26209
GSE13580_GSM4032351	17.0055	Alive	-8.15588	-6.37121
GSE13580_GSM4034405	0.00547945	Alive	-5.65126	-6.02166
GSE13580_GSM4033133	0.808219	Dead	-7.18852	-5.5899
GSE13580_GSM4033786	5.83288	Dead	-6.89786	-5.65126
GSE13580_GSM4032688	0.980822	Dead	-6.54438	-5.06009
GSE13580_GSM4031765	5.74795	Dead	-8.05851	-6.4323
GSE13580_GSM4031177	3.91781	Dead	-7.13198	-6.41989
GSE13580_GSM4032269	1.64384	Dead	-7.79611	-7.18852
GSE13580_GSM4033626	1.13425	Alive	-6.62024	-6.06749
GSE13580_GSM4034116	7.54795	Dead	-6.10241	-5.0015
GSE13580_GSM4032728	4.59726	Dead	-8.23755	-6.69797
GSE13580_GSM4032190	2.63288	Dead	-6.49405	-6.96549
GSE13580_GSM4033795	1.44658	Dead	-7.18852	-6.54438
GSE13580_GSM4032562	9.55342	Alive	-7.01999	-6.20727
GSE13580_GSM4034021	2.91233	Dead	-5.89913	-5.64079
GSE13580_GSM4033450	5.71233	Dead	-7.73114	-7.635
GSE13580_GSM4032743	1.31507	Dead	-7.86322	-6.23035
GSE13580_GSM4034225	1.41644	Dead	-7.82956	-7.33051
GSE13580_GSM4030853	0.983562	Dead	-7.86322	-6.16007
GSE13580_GSM4030901	3.83014	Dead	-6.30012	-4.85772
GSE13580_GSM4033238	2.30685	Dead	-7.04767	-5.77969
GSE13580_GSM4030779	1.24658	Dead	-6.06749	-4.55786
GSE13580_GSM4030712	5.20822	Dead	-4.44537	-3.75264
GSE13580_GSM4034130	2.27397	Dead	-7.69929	-5.5498
GSE13580_GSM4032886	2.30411	Dead	-8.66614	-7.00622
GSE13580_GSM4030805	2.41096	Dead	-6.09112	-5.71377
GSE13580_GSM4030821	2.32329	Dead	-4.60118	-6.6725
GSE13580_GSM4031256	2.15616	Alive	-7.13198	-6.09112
GSE13580_GSM4032947	5.04384	Alive	-6.02166	-7.03383
GSE13580_GSM4031418	3.4137	Dead	-6.31173	-6.06749
GSE13580_GSM4034557	4.19178	Alive	-6.53176	-5.97715
GSE13580_GSM4034053	1.09863	Dead	-5.65126	-6.938
GSE13580_GSM4034472	7.60548	Dead	-8.07668	-8.23755
GSE13580_GSM4034419	3.0411	Alive	-5.13757	-4.41864
GSE13580_GSM4033307	9.03836	Alive	-7.57214	-6.2534
GSE13580_GSM4030925	2.52877	Dead	-6.6725	-3.6664
GSE13580_GSM4034201	1.6274	Alive	-7.1594	-8.37127
GSE13580_GSM4031292	4.22466	Dead	-6.02166	-4.43175
GSE13580_GSM4034005	5.20822	Alive	-5.67208	-5.12015
GSE13580_GSM4033864	11.0247	Alive	-4.63783	-5.25289
GSE13580_GSM4033569	3.90685	Alive	-7.9328	-6.56942
GSE13580_GSM4034089	6.41096	Dead	-7.73114	-6.21881
GSE13580_GSM4033730	4.63014	Dead	-6.96549	-5.47002
GSE13580_GSM4030703	2.06301	Dead	-5.93204	-6.64652
GSE13580_GSM4032135	0.0630137	Dead	-8.23755	-6.41989
GSE13580_GSM4034207	1.67945	Dead	-6.44472	-5.37287
GSE13580_GSM4031506	5.07945	Dead	-6.99245	-6.44472
GSE13580_GSM4031088	4.0411	Dead	-5.5498	-6.37121
GSE13580_GSM4033301	2.67123	Dead	-7.27253	-4.79532
GSE13580_GSM4032220	0.657534	Dead	-6.96549	-5.69297
GSE13580_GSM4030755	4.73699	Dead	-5.26209	-4.52938
GSE13580_GSM4032845	3.43562	Dead	-6.64652	-5.88821
GSE13580_GSM4034195	3.9863	Dead	-7.66611	-6.41989
GSE13580_GSM4030827	0.0575342	Dead	-6.96549	-6.62024
GSE13580_GSM4032941	1	Alive	-7.66611	-6.74924
GSE13580_GSM4034551	4.9726	Dead	-7.13198	-4.88838
GSE13580_GSM4033893	11.0904	Dead	-8.34846	-6.12561
GSE13580_GSM4032618	3.55616	Dead	-6.37121	-3.71991
GSE13580_GSM4033716	3.54795	Dead	-7.76319	-6.01065
GSE13580_GSM4031122	5.44384	Dead	-7.51152	-5.47002
GSE13580_GSM4031134	2.4137	Alive	-7.44993	-6.34724
GSE13580_GSM4031970	0.416438	Dead	-8.04033	-6.64652
GSE13580_GSM4032398	11.8055	Alive	-9.259	-6.13752
GSE13580_GSM4032000	1.49863	Dead	-8.32566	-7.11785
GSE13580_GSM4030907	0.558904	Dead	-7.13198	-6.46965
GSE13580_GSM4030889	3.79726	Dead	-7.24509	-4.14079
GSE13580_GSM4033325	0.0273973	Dead	-7.86322	-6.34724
GSE13580_GSM4033678	3.21644	Dead	-6.41989	-5.48967
GSE13580_GSM4032776	2.07397	Dead	-7.11785	-6.07931
GSE13580_GSM4031549	11.7425	Alive	-6.35923	-6.35923
GSE13580_GSM4034027	4.63836	Dead	-7.61908	-6.68524
GSE13580_GSM4034523	5.39178	Dead	-5.08563	-5.71377
GSE13580_GSM4031844	6.99726	Alive	-6.78855	-6.54438
GSE13580_GSM4034338	0.19726	Dead	-4.98517	-5.08563
GSE13580_GSM4031339	2.71233	Alive	-7.21661	-6.27727
GSE13580_GSM4032958	1.0411	Dead	-5.88821	-4.74957
GSE13580_GSM4034548	3.68219	Dead	-7.25881	-6.2887
GSE13580_GSM4032629	0.0164384	Dead	-8.11542	-6.34724
GSE13580_GSM4034597	0.926027	Dead	-7.76319	-5.99963
GSE13580_GSM4034093	7.15616	Alive	-5.93204	-4.92801
GSE13580_GSM4031296	2.96712	Dead	-7.79611	-6.37121
GSE13580_GSM4034476	7.26849	Alive	-7.635	-6.39559
GSE13580_GSM4030678	1.63288	Dead	-8.00292	-7.66611
GSE13580_GSM4032033	2.91507	Dead	-7.69929	-6.3834
GSE13580_GSM4033889	0.89863	Dead	-8.15588	-5.48967
GSE13580_GSM4033584	0.893151	Dead	-8.23755	-6.72377
GSE13580_GSM4033907	9.81096	Alive	-7.04767	-5.5899
GSE13580_GSM4032537	1.30959	Dead	-7.86322	-6.37121
GSE13580_GSM4031252	2.1863	Alive	-6.77501	-6.30012
GSE13580_GSM4031060	0.734247	Dead	-7.41979	-6.06749
GSE13580_GSM4032347	6.94521	Dead	-7.41979	-6.27727
GSE13580_GSM4030716	1.95342	Dead	-7.635	-6.20727
GSE13580_GSM4034374	1.78904	Alive	-7.89719	-6.91086
GSE13580_GSM4030893	0.975342	Dead	-7.33051	-7.04767
GSE13580_GSM4032882	5.85479	Dead	-6.938	-5.31765
GSE13580_GSM4033490	5.70685	Alive	-5.97715	-6.09112
GSE13580_GSM4033827	2.18904	Dead	-7.23085	-6.68524
GSE13580_GSM4032150	1.64384	Alive	-5.99963	-5.60966
GSE13580_GSM4031017	4.89041	Dead	-9.12406	-6.18301
GSE13580_GSM4031513	1.83288	Dead	-7.89719	-5.80099
GSE13580_GSM4033755	6.9726	Dead	-6.2534	-4.52227
GSE13580_GSM4031178	1.89041	Dead	-5.41063	-6.2534
GSE13580_GSM4033703	2.69863	Dead	-6.59503	-5.14631
GSE13580_GSM4034112	5.15342	Dead	-6.18301	-6.80209
GSE13580_GSM4033622	1.35068	Alive	-7.76319	-6.72377
GSE13580_GSM4033634	1.83562	Alive	-7.86322	-6.09112
GSE13580_GSM4032687	3.86575	Dead	-7.30114	-4.79532
GSE13580_GSM4031481	7.74521	Dead	-7.51152	-5.43027
GSE13580_GSM4030730	1.74247	Dead	-8.15588	-5.28075
GSE13580_GSM4032566	7.00274	Dead	-7.69929	-6.49405
GSE13580_GSM4033274	3.79726	Dead	-5.97715	-4.65973
GSE13580_GSM4031487	12.411	Alive	-6.54438	-5.56999
GSE13580_GSM4032681	1.38904	Dead	-7.41979	-5.24369
GSE13580_GSM4031939	0.416438	Dead	-8.23755	-6.76212
GSE13580_GSM4032358	17.9808	Alive	-7.73114	-6.06749
GSE13580_GSM4030864	2.44384	Dead	-8.15588	-5.56999
GSE13580_GSM4031011	1.59726	Dead	-6.99245	-5.5098
GSE13580_GSM4033925	1.80822	Dead	-7.17396	-5.46008
GSE13580_GSM4031215	2.76712	Dead	-6.80209	-6.41989
GSE13580_GSM4032719	8.6	Dead	-7.24509	-5.04329
GSE13580_GSM4032998	4.12603	Alive	-7.51152	-4.78046
GSE13580_GSM4032772	2.81644	Dead	-6.6725	-5.64079
GSE13580_GSM4031370	3.94521	Alive	-5.91005	-4.23018
GSE13580_GSM4031126	5.19726	Dead	-7.10372	-5.95423
GSE13580_GSM4033040	1.17808	Dead	-5.88821	-5.44021
GSE13580_GSM4033821	5.10137	Dead	-7.11785	-5.43027
GSE13580_GSM4034064	1.09315	Dead	-6.16007	-6.72377
GSE13580_GSM4033805	3.66027	Dead	-8.15588	-5.60966
GSE13580_GSM4032341	20.6959	Alive	-7.01999	-5.88821
GSE13580_GSM4033435	4.56986	Dead	-8.07668	-6.41989
GSE13580_GSM4034103	5.24932	Alive	-6.09112	-5.01791
GSE13580_GSM4033779	4.86027	Dead	-8.32566	-6.62024
GSE13580_GSM4033712	1.73973	Dead	-6.69797	-5.05181
GSE13580_GSM4032531	6.11507	Alive	-6.6725	-5.93204
GSE13580_GSM4033901	3.50411	Dead	-7.24509	-6.01065
GSE13580_GSM4032214	6.65753	Dead	-8.46799	-6.80209
GSE13580_GSM4033853	12.1808	Dead	-5.79034	-4.84185
GSE13580_GSM4031429	2.33151	Dead	-5.31765	-6.6725
GSE13580_GSM4034443	6.87671	Alive	-6.69797	-4.47318
GSE13580_GSM4031502	8.74521	Dead	-7.60316	-5.93204
GSE13580_GSM4034155	4.09589	Alive	-7.82956	-6.91086
GSE13580_GSM4030795	2.45753	Dead	-6.30012	-6.37121
GSE13580_GSM4034428	9.54521	Dead	-6.18301	-5.01791
GSE13580_GSM4034712	1.32055	Dead	-6.85653	-6.62024
GSE13580_GSM4034435	5.46575	Dead	-7.44993	-5.93204
GSE13580_GSM4033103	0.309589	Dead	-6.77501	-5.96569
GSE13580_GSM4030974	7.05205	Dead	-6.16007	-5.31765
GSE13580_GSM4033064	0.939726	Alive	-6.96549	-5.65126
GSE13580_GSM4031396	2.24932	Dead	-7.69929	-7.1594
GSE13580_GSM4031580	2.99726	Dead	-6.13752	-6.72377
GSE13580_GSM4031992	1.24932	Dead	-5.98839	-3.65564
GSE13580_GSM4031778	8.07945	Alive	-6.34724	-4.61598
GSE13580_GSM4033155	13.4164	Alive	-8.83856	-6.27727
GSE13580_GSM4030840	2.49041	Dead	-5.24369	-6.938
GSE13580_GSM4032750	6.64932	Dead	-7.66611	-6.01065
GSE13580_GSM4033591	0.0465753	Dead	-8.32566	-6.80209
GSE13580_GSM4033443	0.0849315	Dead	-6.74924	-7.27253
GSE13580_GSM4032247	4.84932	Dead	-7.38979	-6.54438
GSE13580_GSM4033428	1.07397	Dead	-7.01999	-6.20727
GSE13580_GSM4031956	0.750685	Dead	-6.3834	-7.03383
GSE13580_GSM4032495	3.87397	Dead	-6.46965	-4.73454
GSE13580_GSM4031352	2.21918	Alive	-6.74924	-5.80099
GSE13580_GSM4034274	0.679452	Alive	-5.86619	-5.15506
GSE13580_GSM4031630	2.33151	Dead	-7.55717	-6.31173
GSE13580_GSM4032663	6.53151	Dead	-6.88486	-5.95423
GSE13580_GSM4032508	5.64932	Alive	-7.30114	-5.03476
GSE13580_GSM4033938	10.2301	Alive	-7.96805	-5.52977
GSE13580_GSM4032086	1.37534	Dead	-6.85653	-5.95423
GSE13580_GSM4031494	12.326	Alive	-6.82875	-5.83355
GSE13580_GSM4034040	8.28219	Alive	-7.82956	-6.2534
GSE13580_GSM4031616	4.58082	Dead	-8.07668	-6.41989
GSE13580_GSM4031044	7.46027	Alive	-7.10372	-6.34724
GSE13580_GSM4032258	0.90411	Dead	-7.60316	-5.95423
GSE13580_GSM4032694	1.86301	Dead	-6.96549	-4.98517
GSE13580_GSM4034490	1.76438	Dead	-7.57214	-6.64652
GSE13580_GSM4032416	7.73973	Dead	-7.04767	-4.82626
GSE13580_GSM4033374	2.21644	Dead	-7.89719	-6.82875
GSE13580_GSM4031463	1.49863	Dead	-7.9328	-6.81542
GSE13580_GSM4031315	3.28767	Dead	-7.30114	-6.80209
GSE13580_GSM4032800	6.97808	Dead	-6.5569	-6.04433
GSE13580_GSM4033179	9.1589	Alive	-7.82956	-6.20727
GSE13580_GSM4034703	5.36164	Alive	-7.27253	-6.11369
GSE13580_GSM4033112	1	Alive	-7.6827	-6.88486
GSE13580_GSM4031270	1.70137	Dead	-8.11542	-6.11369
GSE13580_GSM4034622	7.71233	Alive	-6.34724	-5.26209
GSE13580_GSM4034634	11.4959	Alive	-6.46965	-5.08563
GSE13580_GSM4032430	10.2904	Alive	-6.6725	-5.08563
GSE13580_GSM4032241	1.72603	Dead	-5.37287	-5.5498
GSE13580_GSM4031726	2.16438	Dead	-7.96805	-6.938
GSE13580_GSM4032045	2.58082	Dead	-7.635	-6.71087
GSE13580_GSM4031695	8.49589	Alive	-6.44472	-5.59978
GSE13580_GSM4032920	5.15342	Alive	-7.17396	-5.20844
GSE13580_GSM4032172	3.86301	Dead	-7.96805	-7.30114
GSE13580_GSM4032119	0.0219178	Alive	-8.07668	-6.04433
GSE13580_GSM4033597	3.43836	Alive	-6.30012	-5.5498
GSE13580_GSM4033093	0.805479	Alive	-6.92443	-6.01065
GSE13580_GSM4034584	14.0055	Alive	-7.1594	-5.41063
GSE13580_GSM4033476	5.89863	Alive	-7.18852	-6.82875
GSE13580_GSM4032314	4.96712	Dead	-7.33051	-5.99963
GSE13580_GSM4031888	6.24658	Alive	-7.21661	-6.46965
GSE13580_GSM4031612	2.58082	Dead	-7.49596	-5.97715
GSE13580_GSM4031679	3.91507	Dead	-5.03476	-5.29915
GSE13580_GSM4034325	1.03014	Dead	-6.91086	-7.27253
GSE13580_GSM4033338	11.4082	Alive	-9.12406	-6.37121
GSE13580_GSM4031454	3.83014	Dead	-6.18301	-5.55989
GSE13580_GSM4033027	5.52329	Alive	-6.30012	-5.5098
GSE13580_GSM4033523	2.73425	Dead	-7.01999	-6.41989
GSE13580_GSM4032082	7.47123	Dead	-5.91005	-4.73454
GSE13580_GSM4033548	1.56438	Alive	-8.19633	-6.74924
GSE13580_GSM4031817	1.74795	Dead	-7.49596	-5.97715
GSE13580_GSM4034730	0.671233	Alive	-6.09112	-5.67208
GSE13580_GSM4031952	0.0821918	Dead	-6.5569	-6.46965
GSE13580_GSM4032403	2.35342	Dead	-8.07668	-5.82248
GSE13580_GSM4031356	1.23288	Dead	-6.32333	-6.23035
GSE13580_GSM4033089	1.76712	Alive	-5.31765	-3.62413
GSE13580_GSM4032833	5.91781	Alive	-6.09112	-4.77259
GSE13580_GSM4031860	3.99726	Dead	-6.78855	-5.41063
GSE13580_GSM4033207	5.8274	Alive	-7.21661	-6.34724
GSE13580_GSM4031392	6.99726	Dead	-5.01791	-6.5569
GSE13580_GSM4032455	23.7452	Alive	-6.6725	-5.52977
GSE13580_GSM4034301	3.47671	Alive	-7.21661	-6.44472
GSE13580_GSM4031996	5.07945	Dead	-7.20257	-6.18301
GSE13580_GSM4032143	2.43836	Alive	-7.13198	-5.45015
GSE13580_GSM4032128	1.28767	Dead	-6.44472	-5.97715
GSE13580_GSM4033551	1.92877	Dead	-8.37127	-7.38979
GSE13580_GSM4034716	1.37534	Dead	-6.85653	-5.56999
GSE13580_GSM4033195	6.2411	Dead	-8.15588	-5.99963
GSE13580_GSM4032790	5.26575	Dead	-6.23035	-4.93598
GSE13580_GSM4033557	1.73699	Dead	-6.82875	-5.73592
GSE13580_GSM4033053	2.37534	Alive	-7.03383	-5.60966
GSE13580_GSM4031655	1.83288	Dead	-7.73114	-5.95423
GSE13580_GSM4032914	2.06027	Dead	-7.81283	-6.45718
GSE13580_GSM4033472	5.06575	Alive	-7.60316	-6.11369
GSE13580_GSM4034307	3.49041	Alive	-7.24509	-6.80209
GSE13580_GSM4033419	0.950685	Dead	-6.82875	-5.99963
GSE13580_GSM4033005	3.59178	Dead	-5.24369	-5.02633
GSE13580_GSM4030938	8.2274	Alive	-7.13198	-6.39559
GSE13580_GSM4034569	4.46575	Dead	-8.765	-6.80209
GSE13580_GSM4033201	2.66849	Dead	-7.01999	-5.67208
GSE13580_GSM4032320	13.6658	Alive	-8.37127	-6.13752
GSE13580_GSM4032176	1.69041	Dead	-7.82956	-6.39559
GSE13580_GSM4031734	1.74795	Dead	-7.25881	-6.69797
GSE13580_GSM4031722	8.8274	Alive	-7.95042	-6.96549
GSE13580_GSM4031603	10.6603	Alive	-6.74924	-4.81065
GSE13580_GSM4031568	7.24658	Dead	-8.15588	-5.95423
GSE13580_GSM4031811	1.91507	Dead	-5.76855	-5.88821
GSE13580_GSM4034626	4.32329	Dead	-7.27253	-5.71377
GSE13580_GSM4033116	16.989	Dead	-7.38979	-6.39559
GSE13580_GSM4033225	3.61644	Dead	-7.9328	-7.1594
GSE13580_GSM4032298	4.19452	Dead	-7.41979	-5.91005
GSE13580_GSM4032654	1	Alive	-5.7574	-4.09057
GSE13580_GSM4033021	0.805479	Alive	-8.25885	-6.44472
GSE13580_GSM4034450	5.3726	Alive	-6.96549	-6.18301
GSE13580_GSM4033840	8.91507	Dead	-7.03383	-6.11369
GSE13580_GSM4031915	2.24932	Dead	-7.74717	-6.78855
GSE13580_GSM4034238	2.38082	Dead	-7.18852	-6.44472
GSE13580_GSM4033974	10.526	Alive	-5.5498	-4.08446
GSE13580_GSM4032735	8.8274	Dead	-7.04767	-6.17154
GSE13580_GSM4032479	9.03014	Alive	-7.36034	-6.20727
GSE13580_GSM4032412	8.05205	Dead	-7.96805	-6.18301
GSE13580_GSM4031239	0.8	Dead	-7.79611	-5.26209
GSE13580_GSM4033130	1.10137	Dead	-6.99245	-6.6725
GSE13580_GSM4031524	1.08219	Dead	-6.53176	-5.66167
GSE13580_GSM4031532	2	Dead	-7.1594	-6.2887
GSE13580_GSM4031829	1.49863	Dead	-7.81283	-6.19514
GSE13580_GSM4033453	8.74521	Alive	-7.66611	-6.2534
GSE13580_GSM4033145	0.884932	Dead	-7.36034	-5.7574
GSE13580_GSM4030850	1.8411	Dead	-7.57214	-5.86619
GSE13580_GSM4032740	1.89315	Dead	-6.04433	-3.99847
GSE13580_GSM4031342	2.48219	Dead	-6.72377	-5.97715
GSE13580_GSM4033072	1.05753	Alive	-6.41989	-5.52977
GSE13580_GSM4033019	1	Alive	-7.36034	-6.23035
GSE13580_GSM4032257	12.0822	Alive	-6.69797	-5.48967
GSE13580_GSM4031946	0.0821918	Dead	-7.54219	-6.02166
GSE13580_GSM4032193	13.0849	Dead	-6.99245	-5.24369
GSE13580_GSM4030962	6.41644	Dead	-7.69929	-6.64652
GSE13580_GSM4034133	1.57808	Dead	-7.52686	-4.71968
GSE13580_GSM4033405	1.5589	Dead	-7.04767	-6.85653
GSE13580_GSM4033835	12.7315	Alive	-5.60966	-4.63783
GSE13580_GSM4032501	6.86575	Alive	-8.37127	-6.85653
GSE13580_GSM4033931	2.22466	Dead	-6.3834	-6.2887
GSE13580_GSM4033598	2.10137	Dead	-8.46799	-6.59503
GSE13580_GSM4032525	6.0411	Alive	-6.62024	-5.12015
GSE13580_GSM4034050	2.3863	Dead	-6.65951	-5.37287
GSE13580_GSM4033421	2.89589	Dead	-6.77501	-6.16007
GSE13580_GSM4034262	0.726027	Dead	-8.46799	-6.62024
GSE13580_GSM4031682	8.57808	Alive	-6.7365	-5.71377
GSE13580_GSM4031887	6.24658	Alive	-8.19633	-4.33656
GSE13580_GSM4031909	3.91507	Dead	-6.39559	-3.48956
GSE13580_GSM4031771	7.83014	Alive	-6.58222	-5.48967
GSE13580_GSM4032012	1.49863	Dead	-8.28015	-6.16007
GSE13580_GSM4032079	2.97534	Dead	-7.41979	-6.34724
GSE13580_GSM4031165	1.41644	Dead	-7.24509	-5.13757
GSE13580_GSM4031777	2.08219	Dead	-7.82956	-6.46965
GSE13580_GSM4031985	1.58356	Dead	-7.66611	-6.99245
GSE13580_GSM4033966	9.46849	Dead	-6.74924	-5.05181
GSE13580_GSM4031881	6.58082	Alive	-7.60316	-5.0015
GSE13580_GSM4033604	2.4	Alive	-8.91795	-7.04767
GSE13580_GSM4030700	3.81918	Dead	-7.04767	-6.06749
GSE13580_GSM4033733	4.73151	Dead	-5.85541	-6.51914
GSE13580_GSM4033186	5.18082	Dead	-6.99245	-6.16007
GSE13580_GSM4033362	1.20274	Dead	-7.73114	-6.16007
GSE13580_GSM4033427	1.94521	Dead	-6.34724	-5.39137
GSE13580_GSM4032248	2.54795	Dead	-7.01999	-4.92005
GSE13580_GSM4031054	10.2849	Alive	-6.18301	-4.01652
GSE13580_GSM4032482	3.33151	Dead	-9.67379	-7.10372
GSE13580_GSM4033890	3.46027	Dead	-5.99963	-4.78789
GSE13580_GSM4032223	2.30137	Dead	-9.12406	-5.65126
GSE13580_GSM4032984	3.57534	Alive	-7.74717	-6.44472
GSE13580_GSM4033937	10.0822	Alive	-8.3029	-6.21881
GSE13580_GSM4032507	5.76438	Alive	-7.07509	-6.02166
GSE13580_GSM4032003	0.167123	Dead	-6.51914	-5.94314
GSE13580_GSM4030665	2.84658	Dead	-7.24509	-5.29915
GSE13580_GSM4032164	3.83562	Alive	-5.37287	-7.57214
GSE13580_GSM4033489	5.80274	Alive	-6.13752	-4.88838
GSE13580_GSM4031973	2.16438	Dead	-7.43486	-5.53979
GSE13580_GSM4032055	3.2	Dead	-7.1594	-5.43027
GSE13580_GSM4032251	12.6575	Alive	-8.28015	-7.18852
GSE13580_GSM4034520	5.69315	Alive	-3.18055	-2.66582
GSE13580_GSM4032369	2.27397	Dead	-7.82956	-6.69797
GSE13580_GSM4034308	2.86301	Alive	-7.51152	-5.37287
GSE13580_GSM4034090	2.6	Dead	-5.24369	-6.27727
GSE13580_GSM4031444	4.99726	Dead	-7.81283	-5.91005
GSE13580_GSM4032016	1.41644	Dead	-8.09605	-6.26534
GSE13580_GSM4032121	0.657534	Dead	-7.635	-6.39559
GSE13580_GSM4033558	1.55616	Alive	-6.85653	-6.54438
GSE13580_GSM4031309	8.84932	Alive	-5.69297	-5.03476
GSE13580_GSM4031063	6.00548	Dead	-5.95423	-4.09057
GSE13580_GSM4031567	4.16438	Dead	-7.33051	-5.91005
GSE13580_GSM4031104	2.80274	Dead	-7.13198	-5.97715
GSE13580_GSM4034266	1.34521	Alive	-7.69929	-6.62024
GSE13580_GSM4031686	9.32877	Alive	-8.37127	-5.73592
GSE13580_GSM4033665	5.36986	Dead	-7.10372	-6.27727
GSE13580_GSM4032030	1.16712	Dead	-6.32333	-5.88821
GSE13580_GSM4030937	0.926027	Dead	-7.21661	-6.11369
GSE13580_GSM4031510	12.0767	Alive	-9.33904	-5.17275
GSE13580_GSM4032297	15.3342	Alive	-7.01999	-6.09112
GSE13580_GSM4032153	0.808219	Dead	-5.99963	-3.62413
GSE13580_GSM4032445	10.2575	Alive	-6.20727	-4.95319
GSE13580_GSM4033331	1.10411	Dead	-4.29624	-6.11369
GSE13580_GSM4030890	2.48767	Dead	-5.67208	-3.94512
GSE13580_GSM4033541	0.10137	Dead	-6.938	-5.71377
GSE13580_GSM4033493	5.09589	Alive	-6.54438	-5.73592
GSE13580_GSM4031346	3.66849	Alive	-6.88486	-6.11369
GSE13580_GSM4032105	1.27397	Dead	-6.77501	-6.06749
GSE13580_GSM4030733	0.978082	Dead	-7.82956	-7.33051
GSE13580_GSM4033700	14.4904	Dead	-5.67208	-4.20388
GSE13580_GSM4033076	1.37534	Alive	-7.635	-6.09112
GSE13580_GSM4031942	3.33151	Dead	-7.52686	-5.22582
GSE13580_GSM4030966	1.0137	Dead	-7.73114	-6.99245
GSE13580_GSM4031536	6.99726	Dead	-7.89719	-5.92105
GSE13580_GSM4034237	0.608219	Alive	-7.27253	-5.24369
GSE13580_GSM4032969	4.06575	Dead	-7.11785	-6.63338
GSE13580_GSM4034035	2.5726	Dead	-8.21694	-6.99245
GSE13580_GSM4034231	1.52877	Alive	-8.04033	-5.84462
GSE13580_GSM4032189	3.89589	Dead	-7.60316	-6.2534
GSE13580_GSM4033464	0.0191781	Dead	-8.23755	-5.97715
GSE13580_GSM4031373	2.38356	Dead	-7.44993	-5.26209
GSE13580_GSM4033547	0.430137	Dead	-6.11369	-5.88821
GSE13580_GSM4033043	2.53151	Alive	-7.79611	-5.55989
GSE13580_GSM4031818	2.66575	Dead	-8.05851	-6.74924
GSE13580_GSM4032291	4.93151	Dead	-5.93204	-4.01053
GSE13580_GSM4033028	2.89041	Alive	-8.25885	-6.09112
GSE13580_GSM4034514	1.53973	Dead	-6.56942	-5.39137
GSE13580_GSM4031645	6.4137	Dead	-6.69797	-5.41063
GSE13580_GSM4032095	1.83562	Dead	-7.54219	-6.49405
GSE13580_GSM4033337	3.36438	Dead	-7.1594	-5.5899
GSE13580_GSM4032384	13.3836	Alive	-7.60316	-3.38851
GSE13580_GSM4033208	1.18356	Dead	-7.36034	-5.93204
GSE13580_GSM4030931	1.7589	Dead	-3.03221	-3.1606
GSE13580_GSM4030835	3.93425	Dead	-5.45015	-4.73454
GSE13580_GSM4031561	11.326	Alive	-6.56942	-5.52977
GSE13580_GSM4034100	5.45753	Alive	-6.10241	-5.8772
GSE13580_GSM4032486	1.91233	Dead	-7.79611	-6.59503
GSE13580_GSM4033962	2.10137	Dead	-6.82875	-5.86619
GSE13580_GSM4032127	2.46575	Dead	-8.6971	-6.41989
GSE13580_GSM4033366	1.62466	Dead	-6.09112	-6.85653
GSE13580_GSM4033182	2.21096	Dead	-8.19633	-6.77501
GSE13580_GSM4034440	11.337	Alive	-5.5498	-4.33656
GSE13580_GSM4032644	5.08219	Dead	-6.37121	-4.60118
GSE13580_GSM4031094	2.14521	Dead	-8.91795	-6.85653
GSE13580_GSM4031385	9.45205	Alive	-6.11369	-5.63031
GSE13580_GSM4033850	4.16712	Dead	-6.89786	-5.93204
GSE13580_GSM4032438	1.43836	Dead	-8.07668	-6.11369
GSE13580_GSM4031278	1.48219	Dead	-8.32566	-6.46965
GSE13580_GSM4032808	1.51507	Dead	-7.55717	-5.68253
GSE13580_GSM4034279	0.586301	Alive	-7.38979	-6.11369
GSE13580_GSM4034212	1.93425	Dead	-6.54438	-8.04033
GSE13580_GSM4031499	12.2438	Alive	-6.11369	-5.47002
GSE13580_GSM4034521	8.08767	Dead	-7.48039	-6.16007
GSE13580_GSM4032747	0.865753	Dead	-6.62024	-6.2887
GSE13580_GSM4030857	0.778082	Dead	-7.07509	-5.97715
GSE13580_GSM4030725	5.32329	Dead	-6.74924	-6.51914
GSE13580_GSM4032062	1.6411	Dead	-6.74924	-5.69297
GSE13580_GSM4030696	5.55068	Dead	-7.18852	-6.80209
GSE13580_GSM4034498	0.915068	Dead	-7.14569	-5.91005
GSE13580_GSM4032250	1.15068	Dead	-6.46965	-6.13752
GSE13580_GSM4033355	11.8959	Alive	-6.46965	-5.99963
GSE13580_GSM4031880	2.24932	Dead	-7.55717	-6.27727
GSE13580_GSM4030701	3.04658	Dead	-7.18852	-6.16007
GSE13580_GSM4033069	2.00548	Alive	-6.1488	-5.20844
GSE13580_GSM4034505	6.91233	Dead	-7.81283	-5.55989
GSE13580_GSM4030912	1.83014	Dead	-5.63031	-4.63044
GSE13580_GSM4030979	4.69589	Dead	-6.80209	-4.82626
GSE13580_GSM4031152	5.98356	Alive	-7.69929	-5.22582
GSE13580_GSM4033995	1.96712	Dead	-4.33656	-3.7968
GSE13580_GSM4033303	12.2822	Alive	-7.73114	-5.29915
GSE13580_GSM4032928	5.3726	Dead	-7.25881	-5.56999
GSE13580_GSM4032943	3.69041	Dead	-7.81283	-5.94314
GSE13580_GSM4031196	0.252055	Alive	-6.77501	-5.86619
GSE13580_GSM4033891	8.4411	Dead	-7.34542	-5.34539
GSE13580_GSM4034553	1.9863	Dead	-7.86322	-5.95423
GSE13580_GSM4034057	1.26575	Dead	-5.99963	-4.73454
GSE13580_GSM4030823	11.3808	Alive	-7.30114	-6.09112
GSE13580_GSM4034255	4.29041	Alive	-7.89719	-5.84462
GSE13580_GSM4033897	3.28219	Dead	-6.82875	-4.77259
GSE13580_GSM4032114	4.15068	Alive	-5.93204	-4.4873
GSE13580_GSM4033420	5.52603	Dead	-5.67208	-5.95423
GSE13580_GSM4034051	5.55616	Dead	-7.69929	-5.80099
GSE13580_GSM4032758	4.13973	Dead	-7.41979	-4.92005
GSE13580_GSM4030848	1.65753	Dead	-8.32566	-6.11369
GSE13580_GSM4033656	11.4274	Alive	-7.51152	-5.13757
GSE13580_GSM4031770	1	Dead	-6.99245	-6.51914
GSE13580_GSM4034203	3.98904	Alive	-8.00292	-6.13752
GSE13580_GSM4031588	9.99452	Alive	-6.72377	-5.83355
GSE13580_GSM4031006	3.12603	Dead	-6.11369	-6.69797
GSE13580_GSM4032976	3.94795	Alive	-5.91005	-4.22348
GSE13580_GSM4034589	3.04658	Dead	-7.51152	-6.06749
GSE13580_GSM4033692	2.20822	Dead	-7.37506	-5.59978
GSE13580_GSM4032319	10.811	Dead	-7.9328	-6.37121
GSE13580_GSM4032372	7.99726	Dead	-7.36034	-6.02166
GSE13580_GSM4030707	1.33425	Dead	-4.5009	-3.04198
GSE13580_GSM4031115	4.47123	Dead	-7.33051	-6.18301
GSE13580_GSM4030955	2.70411	Dead	-6.06749	-5.65126
GSE13580_GSM4034048	3.34521	Dead	-7.44993	-5.19053
GSE13580_GSM4033916	1.43836	Dead	-7.95042	-5.70337
GSE13580_GSM4034023	8.41644	Alive	-7.03383	-5.10287
GSE13580_GSM4034527	2.67397	Alive	-6.27727	-6.32333
GSE13580_GSM4031049	2.11781	Dead	-5.65126	-6.72377
GSE13580_GSM4032699	6.53699	Dead	-7.40479	-5.80099
GSE13580_GSM4032741	6.88767	Dead	-6.96549	-4.78046
GSE13580_GSM4031226	1	Alive	-5.56999	-3.95706
GSE13580_GSM4033379	11.1151	Alive	-5.71377	-6.02166
GSE13580_GSM4030851	6.4274	Alive	-4.47318	-5.01791
GSE13580_GSM4033312	6.14795	Dead	-5.93204	-4.58669
GSE13580_GSM4030903	1.87671	Dead	-5.71377	-4.71968
GSE13580_GSM4032500	3.11507	Dead	-9.12406	-6.82875
GSE13580_GSM4033930	3.03014	Dead	-7.81283	-5.67208
GSE13580_GSM4033174	4.63836	Dead	-7.57214	-5.91005
GSE13580_GSM4031638	3.83014	Dead	-7.6827	-6.27727
GSE13580_GSM4031560	4.83014	Dead	-7.25881	-5.15506
GSE13580_GSM4031192	2.39726	Dead	-6.30012	-4.37739
GSE13580_GSM4032343	15.0767	Dead	-7.41979	-6.64652
GSE13580_GSM4034101	2.40548	Dead	-7.1594	-6.04433
GSE13580_GSM4032675	5.65205	Dead	-6.30012	-3.71991
GSE13580_GSM4032328	14.0301	Alive	-8.15588	-6.37121
GSE13580_GSM4030930	8.69041	Alive	-4.9691	-2.5586
GSE13580_GSM4033084	0.813699	Alive	-8.07668	-6.10241
GSE13580_GSM4032037	0.167123	Dead	-5.42045	-5.85541
GSE13580_GSM4033395	1.74795	Dead	-6.82875	-5.5899
GSE13580_GSM4032533	5.26849	Alive	-8.6971	-6.80209
GSE13580_GSM4033903	7.52329	Dead	-6.74924	-4.36377
GSE13580_GSM4033851	12.3973	Alive	-5.5899	-5.48967
GSE13580_GSM4034593	0.0630137	Dead	-8.15588	-6.6725
GSE13580_GSM4034097	0.367123	Dead	-7.51152	-6.20727
GSE13580_GSM4034441	7.24932	Alive	-7.10372	-7.66611
GSE13580_GSM4031156	7.15342	Alive	-6.27727	-6.56942
GSE13580_GSM4030916	1.27397	Dead	-6.6725	-6.80209
GSE13580_GSM4033955	2.93425	Dead	-6.53176	-5.93204
GSE13580_GSM4033707	2.72329	Dead	-8.04033	-5.84462
GSE13580_GSM4033138	2.73973	Dead	-8.52097	-6.16007
GSE13580_GSM4032683	6.93425	Dead	-7.34542	-4.78046
GSE13580_GSM4032066	4.69315	Dead	-7.27253	-6.2534
GSE13580_GSM4030692	1.03562	Dead	-7.66611	-4.71968
GSE13580_GSM4034230	1.41644	Alive	-7.04767	-6.49405
GSE13580_GSM4031674	2.83288	Dead	-6.18301	-6.03299
GSE13580_GSM4033848	2.83836	Dead	-7.30114	-5.52977
GSE13580_GSM4031013	4.41096	Dead	-7.13198	-6.938
GSE13580_GSM4031517	2.16438	Dead	-8.1761	-6.99245
GSE13580_GSM4034458	5.8274	Alive	-8.83856	-5.97715
GSE13580_GSM4032290	5.0137	Dead	-7.28684	-7.37506
GSE13580_GSM4034216	0.657534	Alive	-7.86322	-4.79532
GSE13580_GSM4030897	6.49589	Dead	-7.27253	-6.20727
GSE13580_GSM4034125	9.28767	Alive	-6.96549	-6.32333
GSE13580_GSM4033615	0.939726	Dead	-6.41989	-5.95423
GSE13580_GSM4031459	1.91507	Dead	-7.33051	-6.59503
GSE13580_GSM4033823	14.6055	Alive	-6.7365	-4.83405
GSE13580_GSM4030891	9.43836	Alive	-6.88486	-5.65126
GSE13580_GSM4032659	12.0164	Alive	-7.04767	-7.10372
GSE13580_GSM4033540	3.50411	Alive	-8.57693	-7.18852
GSE13580_GSM4031511	9.16164	Dead	-7.66611	-6.2534
GSE13580_GSM4033330	3.03562	Dead	-7.18852	-5.5098
GSE13580_GSM4030995	1.29863	Dead	-5.73592	-4.74957
GSE13580_GSM4033912	3.04932	Dead	-7.30114	-5.99963
GSE13580_GSM4033979	3.92877	Dead	-6.938	-5.91005
GSE13580_GSM4031234	0	Alive	-5.01791	-5.73592
GSE13580_GSM4033316	5.17534	Alive	-6.51914	-5.19053
GSE13580_GSM4034670	2.28219	Dead	-7.73114	-4.58669
GSE13580_GSM4031222	1	Alive	-7.27253	-6.13752
GSE13580_GSM4032474	9.19726	Alive	-6.72377	-5.28075
GSE13580_GSM4033701	12.3452	Dead	-5.91005	-3.77472
GSE13580_GSM4031483	7.32877	Dead	-6.11369	-5.56999
GSE13580_GSM4032919	6.11233	Alive	-7.1594	-5.83355
GSE13580_GSM4032798	3.83014	Dead	-8.25885	-5.65126
GSE13580_GSM4032972	3.84932	Alive	-7.28684	-5.93204
GSE13580_GSM4033696	2.30411	Dead	-6.938	-5.27142
GSE13580_GSM4033725	14.0247	Alive	-7.43486	-5.34539
GSE13580_GSM4032376	5.15616	Dead	-5.93204	-4.87329
GSE13580_GSM4032120	2.75342	Alive	-6.37121	-3.61367
GSE13580_GSM4033414	9.27945	Alive	-8.37127	-6.72377
GSE13580_GSM4033857	9.72877	Dead	-7.71521	-5.83355
GSE13580_GSM4034447	2.58082	Dead	-6.41989	-4.93598
GSE13580_GSM4034091	7.24384	Alive	-7.46516	-5.29915
GSE13580_GSM4034295	3.23014	Alive	-4.3231	-5.48967
GSE13580_GSM4031002	4.86849	Dead	-6.46965	-5.31765
GSE13580_GSM4032235	3.53425	Dead	-5.47985	-2.8205
GSE13580_GSM4031475	3.99726	Dead	-8.15588	-6.06749
GSE13580_GSM4031739	3.74795	Dead	-7.23085	-6.56942
GSE13580_GSM4032031	1.08219	Dead	-6.23035	-6.69797
GSE13580_GSM4033652	3.08493	Dead	-7.54219	-6.85653
GSE13580_GSM4031868	6.83014	Alive	-7.44993	-5.7574
GSE13580_GSM4034564	3.13151	Alive	-8.91795	-6.49405
GSE13580_GSM4034107	5.12329	Alive	-6.44472	-5.35456
GSE13580_GSM4034738	6.72055	Dead	-6.02166	-4.64521
GSE13580_GSM4032757	2.48219	Dead	-7.17396	-6.13752
GSE13580_GSM4032921	1	Alive	-7.33051	-5.44021
GSE13580_GSM4030847	2.20822	Dead	-7.30114	-5.20844
GSE13580_GSM4033898	1.98904	Dead	-7.52686	-6.32333
GSE13580_GSM4032613	6.70137	Dead	-7.54219	-7.1594
GSE13580_GSM4032240	2.87671	Dead	-6.56942	-3.55662
GSE13580_GSM4032825	0.660274	Dead	-7.24509	-6.48185
GSE13580_GSM4033685	10.0219	Dead	-7.44993	-6.56942
GSE13580_GSM4030708	0.550685	Dead	-7.04767	-5.08563
GSE13580_GSM4032074	6.65479	Alive	-7.82956	-5.29915
GSE13580_GSM4031587	8.49589	Dead	-6.6725	-5.97715
GSE13580_GSM4031904	6.07945	Alive	-6.51914	-5.71377
GSE13580_GSM4031083	5.52877	Dead	-7.79611	-5.71377
GSE13580_GSM4034286	3.67123	Alive	-7.82956	-6.51914
GSE13580_GSM4031666	9.66027	Alive	-7.33051	-6.63338
GSE13580_GSM4034333	2.0411	Dead	-6.69797	-5.48967
GSE13580_GSM4033014	1.41644	Dead	-6.63338	-5.82248
GSE13580_GSM4034528	2.26575	Dead	-8.83856	-6.23035
GSE13580_GSM4034543	2.61096	Dead	-7.57214	-6.6725
GSE13580_GSM4031824	7.32877	Alive	-7.01999	-4.70442
GSE13580_GSM4034491	8.89863	Alive	-6.06749	-5.35456
GSE13580_GSM4031832	5.99726	Dead	-7.76319	-6.59503
GSE13580_GSM4031529	8.57808	Dead	-7.13198	-6.4323
GSE13580_GSM4034047	7.84932	Alive	-6.20727	-4.82626
GSE13580_GSM4031402	2.08219	Dead	-7.27253	-6.04433
GSE13580_GSM4032953	4.67671	Alive	-6.51914	-5.48967
GSE13580_GSM4032801	2.73425	Dead	-7.58765	-5.84462
GSE13580_GSM4031075	3.18356	Dead	-6.56942	-4.73454
GSE13580_GSM4032431	4.53699	Dead	-7.79611	-6.2534
GSE13580_GSM4031637	2.33151	Dead	-7.54219	-7.54219
GSE13580_GSM4033345	2.17808	Dead	-7.04767	-6.938
GSE13580_GSM4031271	2.1726	Dead	-7.82956	-5.86619
GSE13580_GSM4033673	8.74521	Dead	-5.5899	-3.78557
GSE13580_GSM4031142	2.89863	Dead	-7.1594	-5.77969
GSE13580_GSM4032905	2.7589	Dead	-8.3029	-6.02166
GSE13580_GSM4033535	1.3863	Alive	-6.13752	-5.19053
GSE13580_GSM4030986	4.11781	Dead	-7.24509	-7.18852
GSE13580_GSM4032393	9.83562	Alive	-6.82875	-3.58233
GSE13580_GSM4033233	3.43288	Dead	-7.60316	-6.62024
GSE13580_GSM4032807	0.871233	Dead	-6.48185	-5.71377
GSE13580_GSM4034576	6.69589	Dead	-6.62024	-5.93204
GSE13580_GSM4032989	3.72055	Dead	-6.59503	-5.65126
GSE13580_GSM4032169	1.01096	Dead	-7.66611	-6.34724
GSE13580_GSM4031631	10.0767	Alive	-7.86322	-6.37121
GSE13580_GSM4032437	9.62192	Alive	-7.38979	-7.07509
GSE13580_GSM4033484	5.07945	Alive	-6.49405	-5.20844
GSE13580_GSM4031277	1.96438	Alive	-7.44993	-5.5098
GSE13580_GSM4034041	2.45479	Dead	-5.24369	-5.3084
GSE13580_GSM4034497	10.8274	Alive	-7.79611	-5.67208
GSE13580_GSM4032364	3.95616	Dead	-7.96805	-6.18301
GSE13580_GSM4032602	7.85753	Alive	-7.38979	-5.82248
GSE13580_GSM4034245	0.624658	Alive	-6.91086	-6.20727
GSE13580_GSM4032723	1.46027	Dead	-7.00622	-6.30012
GSE13580_GSM4032748	1.96164	Dead	-5.92105	-3.62413
GSE13580_GSM4033646	2.34795	Dead	-8.6971	-7.18852
GSE13580_GSM4030858	4.70137	Dead	-7.21661	-5.91005
GSE13580_GSM4031581	10.7452	Alive	-7.58765	-7.58765
GSE13580_GSM4032466	8.55068	Alive	-6.59503	-5.31765
GSE13580_GSM4033609	2.68767	Alive	-4.79532	-4.10319
GSE13580_GSM4031413	1.66575	Dead	-7.11785	-6.18301
GSE13580_GSM4031365	6.49315	Alive	-7.38979	-4.16562
GSE13580_GSM4034058	4.5863	Dead	-6.35923	-6.18301
GSE13580_GSM4030945	0.772603	Dead	-5.63031	-4.55786
GSE13580_GSM4032927	4.50411	Dead	-7.69929	-6.02166
GSE13580_GSM4032751	10.7863	Dead	-6.39559	-4.68973
GSE13580_GSM4030841	6.61918	Dead	-6.44472	-5.7574
GSE13580_GSM4033982	2.87397	Dead	-7.51152	-6.54438
GSE13580_GSM4033386	0.136986	Dead	-6.88486	-6.16007
GSE13580_GSM4033162	1.33699	Dead	-6.80209	-4.51515
GSE13580_GSM4033590	3.67945	Dead	-8.46799	-6.16007
GSE13580_GSM4031059	1.52055	Dead	-7.36034	-5.99963
GSE13580_GSM4032305	4.01644	Dead	-7.13198	-5.82248
GSE13580_GSM4031146	10.1616	Alive	-6.85653	-5.26209
GSE13580_GSM4032993	2.36986	Dead	-6.37121	-6.11369
GSE13580_GSM4030982	2.03288	Dead	-8.00292	-7.54219
GSE13580_GSM4033841	11.7945	Alive	-5.84462	-5.37287
GSE13580_GSM4034451	2.37808	Dead	-7.66611	-6.56942
GSE13580_GSM4033020	1	Alive	-8.52097	-6.2887
GSE13580_GSM4031810	7.66301	Alive	-8.15588	-6.60763
GSE13580_GSM4033945	1.9863	Dead	-5.5498	-6.6725
GSE13580_GSM4032353	8.87123	Dead	-7.86322	-6.6725
GSE13580_GSM4031836	6.49589	Dead	-8.83856	-6.74924
GSE13580_GSM4033131	2.29041	Dead	-7.44993	-5.47002
GSE13580_GSM4031406	1.58356	Dead	-6.56942	-6.72377
GSE13580_GSM4033858	5.83288	Dead	-7.01999	-4.78046
GSE13580_GSM4034282	4.00274	Alive	-7.04767	-5.77969
GSE13580_GSM4031662	2.16438	Dead	-8.66614	-5.97715
GSE13580_GSM4031304	8.76986	Dead	-5.29915	-4.84185
GSE13580_GSM4034448	3.73151	Dead	-8.41806	-6.82875
GSE13580_GSM4034423	0.476712	Dead	-5.03476	-4.84185
GSE13580_GSM4031449	13.1589	Alive	-6.65951	-5.18164
GSE13580_GSM4032797	9.53699	Dead	-7.21661	-6.05591
GSE13580_GSM4034737	1	Alive	-7.9328	-7.25881
GSE13580_GSM4034108	4.06575	Dead	-6.64652	-5.67208
GSE13580_GSM4031867	1	Dead	-6.72377	-6.54438
GSE13580_GSM4032321	13.3452	Alive	-8.57693	-5.63031
GSE13580_GSM4031109	5.39178	Dead	-5.01791	-6.30012
GSE13580_GSM4033200	1.09589	Dead	-7.21661	-6.32333
GSE13580_GSM4032038	0.915068	Dead	-5.16391	-3.28427
GSE13580_GSM4033986	0.449315	Dead	-8.05851	-5.84462
GSE13580_GSM4031861	6.16438	Alive	-5.73592	-5.20844
GSE13580_GSM4033166	7.67945	Dead	-7.76319	-5.77969
GSE13580_GSM4033382	7.21918	Dead	-7.18852	-6.23035
GSE13580_GSM4032327	12.4795	Alive	-7.79611	-4.28319
GSE13580_GSM4030673	3.06027	Dead	-7.66611	-6.13752
GSE13580_GSM4031185	6.4137	Dead	-7.10372	-2.92196
GSE13580_GSM4034731	1.76712	Alive	-7.46516	-7.07509
GSE13580_GSM4031965	0.334247	Dead	-6.32333	-5.16391
GSE13580_GSM4033550	1.67123	Alive	-9.67379	-5.41063
GSE13580_GSM4032649	3.14521	Dead	-6.56942	-6.02166
GSE13580_GSM4031099	3.03562	Dead	-6.91086	-5.77969
GSE13580_GSM4032791	3.44658	Dead	-7.33051	-5.95423
GSE13580_GSM4032462	8.18082	Alive	-7.69929	-6.51914
GSE13580_GSM4034098	9.11781	Dead	-6.5569	-5.27142
GSE13580_GSM4034300	2.23836	Alive	-7.89719	-7.21661
GSE13580_GSM4031173	3.35616	Dead	-7.82956	-7.1594
GSE13580_GSM4033642	2.63288	Dead	-8.83856	-5.0015
GSE13580_GSM4032964	1.41918	Dead	-7.13198	-5.84462
GSE13580_GSM4032184	7.96164	Alive	-7.79611	-6.74924
GSE13580_GSM4033137	0.69589	Dead	-7.27253	-6.30012
GSE13580_GSM4033469	1.91507	Dead	-6.59503	-5.93204
GSE13580_GSM4033708	1.35342	Dead	-7.04767	-6.2534
GSE13580_GSM4030685	3.25205	Dead	-7.60316	-6.09112
GSE13580_GSM4032606	1	Alive	-6.11369	-5.69297
GSE13580_GSM4034572	107.896	Dead	-5.89913	-4.08446
GSE13580_GSM4034519	4.69589	Dead	-6.80209	-5.15506
GSE13580_GSM4032389	3.14521	Dead	-5.17275	-5.82248
GSE13580_GSM4030898	9.3726	Alive	-5.77969	-4.78046
GSE13580_GSM4033847	3.87945	Dead	-6.99245	-5.69297
GSE13580_GSM4034457	3.35342	Dead	-7.76319	-6.16007
GSE13580_GSM4031518	2.91507	Dead	-7.96805	-6.82875
GSE13580_GSM4031875	6.07945	Alive	-7.82956	-5.25289
GSE13580_GSM4032001	0.915068	Dead	-7.14569	-6.82875
GSE13580_GSM4031709	1.66575	Dead	-7.27253	-5.84462
GSE13580_GSM4031468	4.74795	Dead	-7.76319	-6.51914
GSE13580_GSM4032205	4.14795	Dead	-3.00245	-4.26978
GSE13580_GSM4034137	10.4384	Alive	-7.01999	-5.23476
GSE13580_GSM4034469	8.70137	Alive	-7.38979	-5.24369
GSE13580_GSM4034708	5.85753	Dead	-7.21661	-5.35456
GSE13580_GSM4031971	0	Dead	-7.76319	-6.39559
GSE13580_GSM4032253	1.64384	Dead	-7.57214	-5.28075
GSE13580_GSM4033814	10.0411	Dead	-7.40479	-4.47318
GSE13580_GSM4032197	9.47671	Alive	-7.1594	-5.93204
GSE13580_GSM4033572	2.22466	Dead	-7.9328	-6.30012
GSE13580_GSM4033519	4.06575	Alive	-7.30114	-4.39103
GSE13580_GSM4031032	1.43014	Dead	-8.32566	-6.18301
GSE13580_GSM4031024	3.29589	Dead	-8.07668	-6.82875
GSE13580_GSM4033457	3.80822	Dead	-7.36034	-6.09112
GSE13580_GSM4034166	1.61644	Dead	-6.23035	-5.67208
GSE13580_GSM4034382	0.991781	Alive	-7.04767	-6.59503
GSE13580_GSM4031204	9.76712	Alive	-5.19053	-5.71377
GSE13580_GSM4032874	3.35342	Dead	-7.91499	-6.65951
GSE13580_GSM4032512	2.85205	Dead	-7.24509	-6.91086
GSE13580_GSM4032579	9.99452	Dead	-7.04767	-5.82248
GSE13580_GSM4031883	1.33151	Dead	-7.40479	-6.02166
GSE13580_GSM4033731	3.87397	Dead	-8.15588	-6.51914
GSE13580_GSM4032940	2.0411	Alive	-8.04033	-5.86619
GSE13580_GSM4034550	7.18082	Alive	-5.7574	-4.04105
GSE13580_GSM4030762	5.26301	Alive	-7.01999	-5.5498
GSE13580_GSM4031746	4.33151	Dead	-7.91499	-6.82875
GSE13580_GSM4032221	7.89041	Dead	-7.13198	-4.37739
GSE13580_GSM4033300	3.08493	Dead	-7.41979	-4.70442
GSE13580_GSM4033098	1.70137	Alive	-6.34724	-5.67208
GSE13580_GSM4032025	1.58356	Dead	-8.37127	-7.27253
GSE13580_GSM4033282	10.8493	Alive	-5.77969	-4.24349
GSE13580_GSM4032227	4.35616	Alive	-7.30114	-5.17275
GSE13580_GSM4033448	7.73151	Dead	-6.938	-5.12015
GSE13580_GSM4030820	0.0630137	Dead	-7.76319	-6.64652
GSE13580_GSM4033423	3.40274	Dead	-6.02166	-6.56942
GSE13580_GSM4031859	6.74521	Alive	-7.51152	-5.69297
GSE13580_GSM4031554	11.411	Alive	-6.92443	-4.43175
GSE13580_GSM4032784	4.85205	Dead	-7.43486	-5.80099
GSE13580_GSM4033737	5.03836	Dead	-7.96805	-5.22582
GSE13580_GSM4033108	1	Alive	-9.06856	-6.68524
GSE13580_GSM4034200	1.28493	Alive	-7.73114	-7.24509
GSE13580_GSM4031773	1.83288	Dead	-8.07668	-5.52977
GSE13580_GSM4033451	2.42192	Dead	-6.51914	-5.20844
GSE13580_GSM4034020	8.06027	Alive	-7.43486	-6.18301
GSE13580_GSM4032555	2.66301	Dead	-6.77501	-5.73592
GSE13580_GSM4032191	1.79726	Dead	-7.21661	-4.9691
GSE13580_GSM4032289	0	Dead	-6.7365	-5.16391
GSE13580_GSM4034131	3.82192	Alive	-8.46799	-6.04433
GSE13580_GSM4031785	9.07945	Alive	-7.46516	-6.56942
GSE13580_GSM4031977	8.16164	Dead	-6.30012	-5.73592
GSE13580_GSM4033933	4.31781	Dead	-7.01999	-5.10287
GSE13580_GSM4032503	4.0137	Dead	-6.88486	-6.04433
GSE13580_GSM4032007	0.0821918	Dead	-7.23085	-6.27727
GSE13580_GSM4030900	4.71507	Dead	-5.95423	-6.16007
GSE13580_GSM4032668	4.58904	Dead	-6.21881	-5.37287
GSE13580_GSM4033766	2.8274	Dead	-5.64079	-5.55989
GSE13580_GSM4031742	2.99726	Dead	-7.71521	-4.87329
GSE13580_GSM4030766	1.51233	Dead	-5.95423	-5.01791
GSE13580_GSM4034609	1.9863	Dead	-8.1761	-5.71377
GSE13580_GSM4033900	3.11507	Dead	-6.46965	-6.91086
GSE13580_GSM4032530	4.36164	Dead	-8.91795	-6.18301
GSE13580_GSM4030933	9.0137	Alive	-5.69297	-4.9691
GSE13580_GSM4031067	2.4137	Dead	-6.69797	-7.01999
GSE13580_GSM4031563	6.83014	Dead	-6.64652	-4.45922
GSE13580_GSM4031608	10.0767	Alive	-6.68524	-4.85772
GSE13580_GSM4032340	11.3973	Dead	-5.52977	-4.47318
GSE13580_GSM4033058	2.4274	Alive	-6.44472	-3.65564
GSE13580_GSM4034386	1.4137	Alive	-4.65973	-5.48967
GSE13580_GSM4034162	2.90685	Alive	-7.10372	-5.7574
GSE13580_GSM4032516	5.90411	Alive	-5.5899	-4.70442
GSE13580_GSM4031036	1.21918	Dead	-5.71377	-4.61598
GSE13580_GSM4034233	0.791781	Dead	-8.57693	-6.80209
GSE13580_GSM4032680	3.67397	Dead	-7.79611	-6.51914
GSE13580_GSM4030737	10.4329	Dead	-4.45922	-4.88838
GSE13580_GSM4034484	7.7863	Dead	-7.54219	-5.86619
GSE13580_GSM4033576	2.37808	Alive	-5.91005	-5.41063
GSE13580_GSM4033245	0.969863	Dead	-8.37127	-6.06749
GSE13580_GSM4031371	5.50685	Alive	-6.99245	-5.99963
GSE13580_GSM4033820	12.4301	Alive	-4.11592	-3.63445
GSE13580_GSM4033041	1	Alive	-7.635	-6.40774
GSE13580_GSM4033497	3.99178	Dead	-5.88821	-6.30012
GSE13580_GSM4032293	1.23288	Dead	-6.44472	-5.61999
GSE13580_GSM4032157	1.91781	Dead	-6.39559	-7.51152
GSE13580_GSM4031010	9.72329	Alive	-7.18852	-5.10287
GSE13580_GSM4034646	9.98904	Alive	-5.88821	-5.5098
GSE13580_GSM4034014	4.12055	Dead	-8.00292	-6.17154
GSE13580_GSM4033528	4.26849	Alive	-7.36034	-5.67208
GSE13580_GSM4032151	1.76712	Alive	-7.635	-5.45015
GSE13580_GSM4033762	2.2	Dead	-7.38979	-6.6725
GSE13580_GSM4032595	7.78356	Alive	-7.24509	-6.6725
GSE13580_GSM4033333	0.30411	Dead	-7.21661	-5.35456
GSE13580_GSM4031377	4.76712	Alive	-7.21661	-5.39137
GSE13580_GSM4033543	1.90959	Dead	-7.89719	-6.18301
GSE13580_GSM4033491	5.6137	Alive	-8.15588	-6.13752
GSE13580_GSM4033047	2.43562	Alive	-6.62024	-4.43175
GSE13580_GSM4030731	10.5753	Alive	-6.27727	-3.63445
GSE13580_GSM4031480	2.58082	Dead	-7.28684	-4.81065
GSE13580_GSM4032264	1.23288	Dead	-6.2534	-3.02217
GSE13580_GSM4034345	2.50959	Alive	-4.78046	-5.69297
GSE13580_GSM4034535	3.0274	Dead	-7.21661	-6.39559
GSE13580_GSM4031899	2.91507	Dead	-7.37506	-6.4323
GSE13580_GSM4031594	1	Dead	-7.635	-6.32333
GSE13580_GSM4032148	1.75342	Alive	-7.60316	-6.62024
GSE13580_GSM4030814	1.15616	Dead	-7.18852	-5.06836
GSE13580_GSM4032123	2.41096	Dead	-8.15588	-6.23035
GSE13580_GSM4031061	1.85479	Dead	-7.44993	-4.5009
GSE13580_GSM4032838	5.04932	Dead	-8.32566	-6.01065
GSE13580_GSM4031265	1.90685	Alive	-7.38979	-5.20844
GSE13580_GSM4032769	3.75068	Dead	-6.45718	-4.28972
GSE13580_GSM4032408	2.56986	Dead	-6.88486	-5.5899
GSE13580_GSM4033286	10.2411	Alive	-5.97715	-3.99241
GSE13580_GSM4032243	0.0821918	Dead	-7.01999	-6.05591
GSE13580_GSM4034725	4.45205	Alive	-7.51152	-5.91005
GSE13580_GSM4032610	7.46027	Alive	-6.6725	-6.06749
GSE13580_GSM4034414	0.717808	Alive	-6.99245	-5.67208
GSE13580_GSM4034696	5.41644	Dead	-6.32333	-4.92005
GSE13580_GSM4033295	10.8904	Alive	-6.46965	-5.5899
GSE13580_GSM4033447	5.65205	Dead	-7.30114	-6.16007
GSE13580_GSM4032228	7.39726	Dead	-6.68524	-5.36372
GSE13580_GSM4033091	0.909589	Alive	-7.79611	-5.84462
GSE13580_GSM4031080	11.1041	Alive	-6.18301	-6.11369
GSE13580_GSM4034652	6.52055	Dead	-7.73114	-6.54438
GSE13580_GSM4032636	4.33425	Dead	-7.07509	-5.88821
GSE13580_GSM4033107	1	Alive	-7.14569	-6.2887
GSE13580_GSM4033738	3.50959	Dead	-6.62024	-6.09112
GSE13580_GSM4033564	0.789041	Alive	-7.41979	-6.16007
GSE13580_GSM4033869	7.31781	Dead	-6.81542	-6.02166
GSE13580_GSM4034540	2.83014	Alive	-6.30012	-5.5098
GSE13580_GSM4032950	4.6137	Alive	-7.82956	-6.37121
GSE13580_GSM4034330	2.8411	Alive	-9.259	-6.91086
GSE13580_GSM4031756	1.58356	Dead	-7.28684	-6.26534
GSE13580_GSM4032862	3.96438	Dead	-8.19633	-5.35456
GSE13580_GSM4032667	8.68219	Dead	-6.84264	-6.64652
GSE13580_GSM4031461	3.33151	Dead	-8.00292	-6.39559
GSE13580_GSM4034316	3.32329	Alive	-7.79611	-5.24369
GSE13580_GSM4033670	2.45753	Alive	-8.28015	-7.04767
GSE13580_GSM4030774	0.928767	Dead	-8.57693	-5.24369
GSE13580_GSM4032586	5.00274	Dead	-7.30114	-4.55786
GSE13580_GSM4032390	3.13425	Dead	-7.44993	-5.52977
GSE13580_GSM4032008	2.58082	Dead	-5.12015	-4.74957
GSE13580_GSM4031792	8.57808	Alive	-7.57214	-6.34724
GSE13580_GSM4031978	7.83014	Dead	-6.56942	-5.5098
GSE13580_GSM4034701	6.66027	Alive	-7.21661	-5.03476
GSE13580_GSM4030884	0.983562	Dead	-7.69929	-5.45015
GSE13580_GSM4034707	5.63836	Dead	-7.38979	-6.62024
GSE13580_GSM4034138	3.11781	Alive	-4.26978	-4.9691
GSE13580_GSM4031467	12.8274	Alive	-7.51152	-5.7574
GSE13580_GSM4033230	0.761644	Dead	-7.76319	-6.06749
GSE13580_GSM4032661	8.46301	Alive	-7.54219	-5.56999
GSE13580_GSM4031139	1.71507	Dead	-8.52097	-6.11369
GSE13580_GSM4031334	1.15068	Dead	-6.54438	-5.65126
GSE13580_GSM4033216	3.36438	Dead	-7.82956	-5.52977
GSE13580_GSM4031322	4.68493	Alive	-6.85653	-5.95423
GSE13580_GSM4031926	5.91233	Alive	-7.48039	-6.18301
GSE13580_GSM4033458	6.59452	Alive	-7.69929	-7.21661
GSE13580_GSM4031849	6.83014	Alive	-5.96569	-5.28075
GSE13580_GSM4031544	2.24932	Dead	-7.48039	-6.63338
GSE13580_GSM4032198	2.60274	Dead	-7.635	-5.93204
GSE13580_GSM4032720	10.1151	Alive	-7.66611	-6.37121
GSE13580_GSM4033125	1.49863	Dead	-8.63517	-7.44993
GSE13580_GSM4034615	2.69863	Alive	-7.30114	-6.26534
GSE13580_GSM4031436	0.832877	Dead	-8.11542	-6.59503
GSE13580_GSM4032276	1.47945	Dead	-7.31583	-5.81173
GSE13580_GSM4033101	1.8	Alive	-6.72377	-5.46008
GSE13580_GSM4031806	4.83014	Dead	-6.26534	-6.10241
GSE13580_GSM4034084	6.61918	Alive	-4.5722	-3.78557
GSE13580_GSM4034395	1.00548	Alive	-6.80209	-6.56942
GSE13580_GSM4032335	2.67397	Dead	-8.23755	-6.32333
GSE13580_GSM4033593	2.96712	Dead	-6.91086	-5.56999
GSE13580_GSM4033097	0.665753	Alive	-7.54219	-6.51914
GSE13580_GSM4033441	1.70959	Dead	-7.48039	-6.23035
GSE13580_GSM4031410	1.91507	Dead	-7.38979	-6.34724
GSE13580_GSM4032545	3.21918	Dead	-6.18301	-6.16007
GSE13580_GSM4031796	7.91233	Alive	-7.49596	-5.93204
GSE13580_GSM4031813	7.74521	Alive	-6.81542	-3.74719
GSE13580_GSM4033048	2.96164	Alive	-6.59503	-5.63031
GSE13580_GSM4031625	2.74795	Dead	-8.25885	-7.13198
GSE13580_GSM4031378	2.46575	Alive	-7.54219	-6.49405
GSE13580_GSM4032990	3.35342	Alive	-6.80209	-7.44993
GSE13580_GSM4034379	1.49589	Alive	-7.79611	-6.62024
GSE13580_GSM4034312	2.89589	Dead	-7.07509	-4.87329
GSE13580_GSM4033023	3.19726	Dead	-6.77501	-5.52977
GSE13580_GSM4032582	11.7479	Alive	-6.77501	-4.88838
GSE13580_GSM4033527	2.04384	Dead	-6.34724	-4.98517
GSE13580_GSM4033639	5.07945	Alive	-6.99245	-5.17275
GSE13580_GSM4031752	5.16438	Dead	-7.54219	-6.05591
GSE13580_GSM4032866	3.59452	Dead	-6.48185	-5.01791
GSE13580_GSM4032350	10.2575	Dead	-8.46799	-6.37121
GSE13580_GSM4032632	7.55068	Alive	-4.20388	-6.6725
GSE13580_GSM4034420	1.98082	Alive	-4.87329	-4.04105
GSE13580_GSM4033051	1.52877	Dead	-7.77965	-6.69797
GSE13580_GSM4032624	4.46575	Dead	-8.37127	-6.85653
GSE13580_GSM4033255	2.53699	Dead	-5.15506	-3.89902
GSE13580_GSM4032147	1.86301	Alive	-7.54219	-5.31765
GSE13580_GSM4033203	3.70685	Alive	-5.7574	-6.51914
GSE13580_GSM4031601	1.91507	Dead	-7.79611	-6.04433
GSE13580_GSM4032407	3.64932	Dead	-7.1594	-4.78046
GSE13580_GSM4033589	1.0274	Dead	-8.63517	-6.34724
GSE13580_GSM4034692	6.8274	Dead	-3.76373	-3.62413
GSE13580_GSM4033884	4.63836	Dead	-7.13198	-6.06749
GSE13580_GSM4032837	2.76164	Dead	-7.54219	-6.02166
GSE13580_GSM4032401	2.82466	Dead	-6.64652	-5.29915
GSE13580_GSM4031607	2.99726	Dead	-7.04767	-5.45015
GSE13580_GSM4031068	2.94521	Dead	-6.64652	-5.67208
GSE13580_GSM4032831	0.673973	Dead	-5.29915	-4.89626
GSE13580_GSM4034355	1.96164	Alive	-7.27253	-6.02166
GSE13580_GSM4034069	7.63288	Alive	-5.66167	-4.92801
GSE13580_GSM4032935	4.47123	Alive	-7.17396	-5.67208
GSE13580_GSM4033505	4.47945	Alive	-7.44993	-6.11369
GSE13580_GSM4033774	4.04658	Dead	-6.4323	-5.67208
GSE13580_GSM4030670	0.427397	Dead	-6.96549	-6.72377
GSE13580_GSM4034303	1.23562	Dead	-8.19633	-7.1594
GSE13580_GSM4032141	2.58904	Alive	-6.91086	-5.86619
GSE13580_GSM4031432	1.58356	Dead	-5.66167	-5.42045
GSE13580_GSM4031715	3.08219	Dead	-9.54644	-5.81173
GSE13580_GSM4033553	2.83288	Alive	-6.74924	-5.12015
GSE13580_GSM4033057	4.11507	Alive	-6.88486	-6.92443
GSE13580_GSM4032272	1.39726	Dead	-5.80099	-5.98839
GSE13580_GSM4031424	1.66575	Dead	-8.19633	-5.05181
GSE13580_GSM4032219	0.739726	Dead	-7.82956	-5.71377
GSE13580_GSM4031802	7.74521	Alive	-6.91086	-5.31765
GSE13580_GSM4030869	8.76986	Dead	-6.85653	-4.71968
GSE13580_GSM4030738	2.91233	Dead	-6.96549	-6.04433
GSE13580_GSM4031326	3.94521	Dead	-7.51152	-6.44472
GSE13580_GSM4031170	4.75068	Dead	-8.28015	-6.6725
GSE13580_GSM4033279	3.61644	Dead	-6.44472	-5.97715
GSE13580_GSM4033212	10.1425	Alive	-6.13752	-4.60118
GSE13580_GSM4031922	3.91507	Dead	-7.66611	-6.46965
GSE13580_GSM4031934	5.74795	Alive	-7.82956	-5.47002
GSE13580_GSM4032158	1.0137	Dead	-5.88821	-3.06138
GSE13580_GSM4033521	5.1589	Dead	-8.83856	-5.5498
GSE13580_GSM4033498	1.31233	Dead	-7.66611	-6.49405
GSE13580_GSM4032714	5.37808	Alive	-5.0015	-4.37058
GSE13580_GSM4032425	3.56986	Dead	-8.6971	-6.69797
GSE13580_GSM4034530	3.66849	Alive	-6.62024	-6.27727
GSE13580_GSM4032609	13.3123	Alive	-6.13752	-6.37121
GSE13580_GSM4033466	0.115068	Dead	-6.41989	-6.46965
GSE13580_GSM4034340	2.68767	Alive	-5.80099	-6.49405
GSE13580_GSM4031485	2.16438	Dead	-5.34539	-4.3095
GSE13580_GSM4034516	0.926027	Dead	-8.19633	-6.37121
GSE13580_GSM4032982	2.70959	Dead	-6.3834	-4.71968
GSE13580_GSM4033927	1.40548	Dead	-7.76319	-6.02166
GSE13580_GSM4033751	9.95616	Dead	-7.91499	-6.59503
GSE13580_GSM4031217	4.23288	Alive	-5.86619	-5.52977
GSE13580_GSM4032590	7.65479	Alive	-5.47002	-4.44537
GSE13580_GSM4030993	2.70959	Dead	-6.74924	-6.09112
GSE13580_GSM4032162	0.753425	Dead	-7.51152	-6.44472
GSE13580_GSM4032386	3.96712	Dead	-7.18852	-6.30012
GSE13580_GSM4032233	3.28767	Dead	-5.05181	-2.12572
GSE13580_GSM4031473	4.66301	Dead	-3.1953	-1.69933
GSE13580_GSM4033989	5.27123	Dead	-7.79611	-4.73454
GSE13580_GSM4033807	1.32329	Dead	-8.34846	-5.63031
GSE13580_GSM4031052	2.15342	Dead	-5.39137	-4.4873
GSE13580_GSM4033169	2.00274	Dead	-6.74924	-6.18301
GSE13580_GSM4034680	1.97534	Dead	-7.635	-6.16007
GSE13580_GSM4031260	2.56986	Alive	-9.12406	-5.48967
GSE13580_GSM4033437	1.72877	Dead	-8.07668	-6.96549
GSE13580_GSM4032484	3.26575	Dead	-7.36034	-5.45015
GSE13580_GSM4030797	3.56712	Dead	-6.77501	-4.67486
GSE13580_GSM4033602	1.78082	Dead	-7.89719	-6.80209
GSE13580_GSM4033723	3.68767	Dead	-6.7365	-6.11369
GSE13580_GSM4033364	6.04658	Dead	-7.82956	-7.01999
GSE13580_GSM4032646	6.84932	Alive	-7.635	-5.97715
GSE13580_GSM4031096	9.49315	Dead	-6.27727	-5.84462
GSE13580_GSM4033748	0.805479	Dead	-7.79611	-5.93204
GSE13580_GSM4034157	0.208219	Dead	-6.88486	-7.04767
GSE13580_GSM4034293	3.32055	Alive	-7.44993	-5.93204
GSE13580_GSM4031446	1.91507	Dead	-8.19633	-5.99963
GSE13580_GSM4034595	3.54247	Dead	-8.39466	-6.54438
GSE13580_GSM4032014	1.58356	Dead	-7.74717	-6.02166
GSE13580_GSM4034151	1.06849	Alive	-7.1594	-6.09112
GSE13580_GSM4030791	1.27397	Dead	-7.86322	-5.56999
GSE13580_GSM4033953	9.95616	Alive	-6.17154	-5.80099
GSE13580_GSM4033801	2.02192	Dead	-7.46516	-6.27727
GSE13580_GSM4031106	2.49589	Dead	-5.17275	-5.29915
GSE13580_GSM4032345	21.0849	Alive	-7.76319	-4.73454
GSE13580_GSM4033431	4.13425	Dead	-7.30114	-5.37287
GSE13580_GSM4034264	2.66301	Alive	-7.10372	-6.88486
GSE13580_GSM4031684	8.91233	Alive	-6.68524	-5.20844
GSE13580_GSM4032673	5.48767	Dead	-7.6827	-5.33622
GSE13580_GSM4032535	5.13699	Dead	-6.99245	-5.69297
GSE13580_GSM4033905	3.04658	Dead	-6.80209	-4.82626
GSE13580_GSM4033393	5.36164	Dead	-7.1594	-7.01999
GSE13580_GSM4031015	8.08767	Dead	-6.59503	-6.09112
GSE13580_GSM4033757	5.12055	Dead	-7.58765	-6.4323
GSE13580_GSM4033921	8.5589	Dead	-7.84639	-5.7574
GSE13580_GSM4034148	1.53151	Dead	-7.24509	-5.63031
GSE13580_GSM4031211	0.679452	Alive	-7.10372	-6.62024
GSE13580_GSM4031149	6.55068	Dead	-7.9328	-6.6725
GSE13580_GSM4033240	3.0274	Alive	-9.259	-6.56942
GSE13580_GSM4032898	2.3589	Dead	-7.79611	-6.96549
GSE13580_GSM4033613	2.16712	Alive	-7.60316	-6.39559
GSE13580_GSM4034123	9.78356	Alive	-7.25881	-7.18852
GSE13580_GSM4033825	2.2	Dead	-6.46965	-5.28075
GSE13580_GSM4034408	1.13973	Alive	-6.99245	-5.20844
GSE13580_GSM4031344	11.4247	Alive	-6.41989	-6.74924
GSE13580_GSM4032685	0.657534	Dead	-7.635	-6.56942
GSE13580_GSM4033074	5.0411	Dead	-7.66611	-6.71087
GSE13580_GSM4030964	11.2767	Alive	-6.37121	-4.14079
GSE13580_GSM4031839	7.32877	Alive	-9.33904	-5.73592
GSE13580_GSM4031522	2.58082	Dead	-6.71087	-5.82248
GSE13580_GSM4031534	6.66301	Dead	-7.82956	-7.23085
GSE13580_GSM4031768	8.07945	Alive	-9.41909	-7.0894
GSE13580_GSM4031409	5.24658	Dead	-7.66611	-4.92801
GSE13580_GSM4034205	1.64658	Dead	-7.54219	-7.38979
GSE13580_GSM4031092	1.76164	Dead	-7.07509	-5.60966
GSE13580_GSM4032642	1.60274	Dead	-7.18852	-7.10372
GSE13580_GSM4034001	1.55616	Dead	-7.43486	-5.35456
GSE13580_GSM4033964	1.23562	Dead	-7.33051	-6.41989
GSE13580_GSM4033606	2.86575	Dead	-6.51914	-6.23035
GSE13580_GSM4032137	2.65753	Dead	-7.36034	-6.18301
GSE13580_GSM4033184	5.10685	Dead	-8.15588	-7.21661
GSE13580_GSM4032708	1.9589	Dead	-6.46965	-5.15506
GSE13580_GSM4032469	8.47397	Alive	-7.60316	-6.16007
GSE13580_GSM4034197	1.53151	Alive	-7.13198	-7.1594
GSE13580_GSM4030825	3.54247	Dead	-7.9328	-6.44472
GSE13580_GSM4034253	2.26027	Dead	-6.99245	-7.21661
GSE13580_GSM4031056	2.33973	Dead	-7.66611	-5.33622
GSE13580_GSM4033389	0.0876712	Dead	-5.5899	-6.2534
GSE13580_GSM4030921	10.0658	Alive	-7.51152	-5.71377
GSE13580_GSM4030757	10.3315	Alive	-5.84462	-6.32333
GSE13580_GSM4032847	1.09315	Dead	-8.54895	-6.95174
GSE13580_GSM4032986	4.04384	Alive	-8.60605	-6.46965
GSE13580_GSM4034579	5.92329	Alive	-6.99245	-5.76855
GSE13580_GSM4034512	0.0630137	Dead	-6.49405	-5.19053
GSE13580_GSM4030905	1.50137	Dead	-7.27253	-5.71377
GSE13580_GSM4033038	2.86849	Alive	-6.81542	-6.5569
GSE13580_GSM4033327	10.8795	Alive	-8.41806	-5.05181
GSE13580_GSM4032382	4.68219	Dead	-8.765	-6.6725
GSE13580_GSM4032166	3.15068	Dead	-7.24509	-6.41989
GSE13580_GSM4031780	1.41644	Dead	-7.89719	-6.56942
GSE13580_GSM4030801	10.7863	Alive	-6.13752	-6.88486
GSE13580_GSM4031578	10.8274	Alive	-7.89719	-5.67208
GSE13580_GSM4032550	4.39726	Dead	-6.56942	-4.81065
GSE13580_GSM4033649	6.63288	Alive	-7.60316	-5.45015
GSE13580_GSM4030953	2.29315	Dead	-2.33429	-3.30898
GSE13580_GSM4031113	6.04932	Dead	-6.91086	-6.44472
GSE13580_GSM4033791	2.73425	Dead	-7.0894	-5.32694
GSE13580_GSM4034025	8.43836	Alive	-6.44472	-5.88821
GSE13580_GSM4034221	1.13425	Alive	-8.00292	-6.20727
GSE13580_GSM4033462	0.0136986	Dead	-7.24509	-6.59503
GSE13580_GSM4031526	5.99726	Dead	-6.5066	-4.55075
GSE13580_GSM4034227	0.936986	Alive	-5.17275	-7.73114
GSE13580_GSM4030748	0.586301	Dead	-6.69797	-6.64652
GSE13580_GSM4032858	2.14521	Alive	-7.9328	-6.53176
GSE13580_GSM4030723	4.65205	Dead	-6.02166	-3.73071
GSE13580_GSM4033797	8.72329	Dead	-7.635	-6.46965
GSE13580_GSM4031944	1.08219	Dead	-8.25885	-4.65973
GSE13580_GSM4030807	10.4164	Alive	-6.54438	-5.01791
GSE13580_GSM4030989	5.56164	Dead	-7.07509	-6.64652
GSE13580_GSM4031870	4.74795	Dead	-7.30114	-6.32333
GSE13580_GSM4033321	0.0630137	Dead	-5.63031	-5.10287
GSE13580_GSM4032200	7.82466	Alive	-7.51152	-5.24369
GSE13580_GSM4033305	10.0274	Dead	-6.88486	-6.18301
GSE13580_GSM4033993	4.23562	Dead	-6.58222	-4.63044
GSE13580_GSM4030751	2.58904	Dead	-7.66611	-6.37121
GSE13580_GSM4030927	10.2466	Alive	-5.60966	-4.93598
GSE13580_GSM4032020	2.41644	Dead	-5.82248	-5.39137
GSE13580_GSM4032841	3.65479	Dead	-7.84639	-5.86619
GSE13580_GSM4034191	1.67945	Alive	-6.59503	-5.73592
GSE13580_GSM4032945	3.78904	Alive	-4.63783	-3.56692
GSE13580_GSM4034555	2.08493	Dead	-6.06749	-6.37121
GSE13580_GSM4031102	2.43562	Dead	-8.15588	-6.02166
GSE13580_GSM4033353	12.3096	Alive	-6.30012	-4.9691
GSE13580_GSM4032131	0.684932	Dead	-7.89719	-6.49405
GSE13580_GSM4034289	3.1726	Alive	-5.99963	-5.33622
GSE13580_GSM4031669	9.57808	Alive	-6.91086	-4.81845
GSE13580_GSM4031442	3.74795	Dead	-7.65055	-5.7574
GSE13580_GSM4031288	0.484932	Dead	-9.12406	-5.67208
GSE13580_GSM4034668	9.32877	Alive	-7.89719	-6.41989
GSE13580_GSM4034007	1.52055	Dead	-6.74924	-6.09112
GSE13580_GSM4034503	4.33151	Dead	-7.96805	-6.77501
GSE13580_GSM4031710	8.07945	Alive	-4.01652	-3.62413
GSE13580_GSM4033699	2.76438	Dead	-6.6725	-6.32333
GSE13580_GSM4032916	5.93425	Alive	-6.72377	-5.95423
GSE13580_GSM4034582	1.49041	Dead	-7.10372	-5.84462
GSE13580_GSM4032312	9.58356	Dead	-7.89719	-5.86619
GSE13580_GSM4032379	9.30411	Dead	-7.635	-5.91005
GSE13580_GSM4033741	2.6137	Dead	-7.84639	-6.80209
GSE13580_GSM4032930	2.01918	Alive	-6.96549	-6.5569
GSE13580_GSM4033500	9.69041	Alive	-7.21661	-5.37287
GSE13580_GSM4032174	7.87123	Alive	-7.9328	-5.88821
GSE13580_GSM4030675	6.30137	Alive	-7.04767	-4.51515
GSE13580_GSM4031736	3.91507	Dead	-7.27253	-5.7574
GSE13580_GSM4031183	2.42466	Dead	-4.81065	-6.41989
GSE13580_GSM4034350	3.96164	Alive	-6.91086	-6.20727
GSE13580_GSM4031963	1.66575	Dead	-8.21694	-6.32333
GSE13580_GSM4033114	1	Alive	-7.77965	-6.89786
GSE13580_GSM4032420	4.10959	Dead	-7.48039	-4.05357
GSE13580_GSM4034624	7.61644	Alive	-7.79611	-6.46965
GSE13580_GSM4034632	12.8329	Alive	-7.60316	-6.04433
GSE13580_GSM4032897	4.94247	Dead	-7.81283	-6.41989
GSE13580_GSM4034147	1.38082	Alive	-8.07668	-6.23035
GSE13580_GSM4032656	12.3315	Alive	-6.82875	-5.24369
GSE13580_GSM4033758	10.1068	Alive	-5.401	-3.73071
GSE13580_GSM4031175	4.65753	Dead	-6.91086	-6.2534
GSE13580_GSM4031767	7.24658	Alive	-6.48185	-5.7574
GSE13580_GSM4032692	3.09589	Dead	-8.49448	-6.64652
GSE13580_GSM4031042	2.8274	Dead	-7.33051	-5.43027
GSE13580_GSM4033976	8.98082	Alive	-6.07931	-5.24369
GSE13580_GSM4034407	0.945205	Alive	-7.33051	-4.51515
GSE13580_GSM4033319	2.96986	Alive	-6.96549	-6.72377
GSE13580_GSM4033372	3.1726	Dead	-7.635	-6.02166
GSE13580_GSM4030683	9.74247	Alive	-5.91005	-3.76373
GSE13580_GSM4031492	0.750685	Dead	-8.11542	-5.93204
GSE13580_GSM4032355	6.03014	Dead	-7.48039	-6.64652
GSE13580_GSM4034401	1.10685	Alive	-7.51152	-6.11369
GSE13580_GSM4031761	2.99726	Dead	-6.80209	-5.36372
GSE13580_GSM4032069	6.66027	Alive	-6.938	-5.73592
GSE13580_GSM4034141	0.263014	Dead	-6.82875	-5.37287
GSE13580_GSM4031218	0.884932	Alive	-6.13752	-7.86322
GSE13580_GSM4032995	0.569863	Alive	-5.7574	-4.71968
GSE13580_GSM4032303	2.48493	Dead	-8.57693	-7.33051
GSE13580_GSM4031456	4.58082	Dead	-6.92443	-6.2887
GSE13580_GSM4033928	3.68219	Dead	-7.41979	-6.72377
GSE13580_GSM4033943	2.45753	Dead	-7.33051	-6.16007
GSE13580_GSM4031620	4.91507	Dead	-7.38979	-5.03476
GSE13580_GSM4034272	2.3589	Alive	-7.30114	-6.72377
GSE13580_GSM4034219	3.0274	Alive	-6.04433	-5.01791
GSE13580_GSM4032891	2.06849	Dead	-7.91499	-6.56942
GSE13580_GSM4033438	8.46849	Alive	-7.51152	-5.71377
GSE13580_GSM4031354	1	Alive	-6.30012	-5.24369
GSE13580_GSM4033808	2.00274	Dead	-6.89786	-6.45718
GSE13580_GSM4034158	3.74521	Alive	-6.64652	-6.39559
GSE13580_GSM4031994	2.58082	Dead	-6.64652	-5.61999
GSE13580_GSM4033747	3.64932	Dead	-7.48039	-6.01065
GSE13580_GSM4034425	9.40274	Dead	-6.18301	-5.80099
GSE13580_GSM4034714	4.18904	Dead	-7.24509	-6.16007
GSE13580_GSM4030798	10.8164	Alive	-4.92005	-3.77472
GSE13580_GSM4030972	0.936986	Dead	-8.00292	-5.69297
GSE13580_GSM4030919	3.18904	Dead	-3.73071	-3.65564
GSE13580_GSM4031159	3.36438	Dead	-7.76319	-6.59503
GSE13580_GSM4033250	8.26027	Dead	-6.69797	-4.81065
GSE13580_GSM4033062	2.30959	Alive	-6.16007	-5.31765
GSE13580_GSM4031046	11.5973	Alive	-6.80209	-5.56999
GSE13580_GSM4032696	1.31233	Dead	-8.00292	-6.33529
GSE13580_GSM4033972	7.18082	Alive	-5.95423	-4.02873
GSE13580_GSM4033798	1.31507	Dead	-7.57214	-6.2534
GSE13580_GSM4033919	7.35068	Dead	-8.87826	-6.6725
GSE13580_GSM4033376	11.2164	Alive	-6.72377	-4.93598
GSE13580_GSM4034610	1.9863	Dead	-8.83856	-5.91005
GSE13580_GSM4033120	0.0958904	Dead	-8.23755	-6.85653
GSE13580_GSM4032414	3.78356	Dead	-6.34724	-5.15506
GSE13580_GSM4031229	1	Alive	-7.54219	-6.6725
GSE13580_GSM4032725	2.93151	Dead	-6.41989	-6.69797
GSE13580_GSM4034243	0.931507	Dead	-6.80209	-5.31765
GSE13580_GSM4030747	1.69041	Dead	-4.00454	-1.84345
GSE13580_GSM4034228	1.78356	Dead	-8.19633	-6.99245
GSE13580_GSM4032857	2.94247	Dead	-6.69797	-4.69708
GSE13580_GSM4033235	1.49041	Dead	-7.82956	-6.85653
GSE13580_GSM4032652	2.85479	Dead	-6.18301	-6.72377
GSE13580_GSM4033031	3.07671	Alive	-5.5899	-4.26978
GSE13580_GSM4031571	3.24932	Dead	-5.64079	-4.06566
GSE13580_GSM4030808	3.83562	Dead	-7.07509	-4.14079
GSE13580_GSM4034636	0.191781	Dead	-7.21661	-6.82875
GSE13580_GSM4031363	0.246575	Alive	-6.32333	-5.77969
GSE13580_GSM4031732	8.66301	Alive	-7.14569	-6.4323
GSE13580_GSM4031415	13.326	Alive	-7.54219	-5.84462
GSE13580_GSM4031724	2.58082	Dead	-6.40774	-4.66729
GSE13580_GSM4033659	4.7863	Alive	-5.93204	-3.98063
GSE13580_GSM4032540	3.86849	Dead	-5.7574	-5.28075
GSE13580_GSM4030943	4.64932	Dead	-6.64652	-8.52097
GSE13580_GSM4030928	0.50411	Dead	-6.72377	-6.04433
GSE13580_GSM4032330	14.3726	Alive	-5.84462	-2.76941
GSE13580_GSM4034390	1.16164	Alive	-7.79611	-6.41989
GSE13580_GSM4034008	1.75068	Dead	-7.76319	-5.96569
GSE13580_GSM4034586	11.8712	Alive	-6.96549	-6.19514
GSE13580_GSM4032912	1.91507	Alive	-6.30012	-5.91005
GSE13580_GSM4032979	4.1726	Alive	-6.3834	-5.57994
GSE13580_GSM4032316	2.33973	Dead	-8.765	-5.99963
GSE13580_GSM4033474	3.09589	Dead	-6.6725	-6.20727
GSE13580_GSM4034667	9.32877	Alive	-8.15588	-6.6725
GSE13580_GSM4031287	0.0246575	Dead	-6.64652	-5.26209
GSE13580_GSM4032701	2.23288	Dead	-7.04767	-5.31765
GSE13580_GSM4031009	6	Dead	-7.01999	-5.43027
GSE13580_GSM4033683	3.43288	Dead	-7.91499	-5.77969
GSE13580_GSM4032707	6.69589	Dead	-6.19514	-4.17851
GSE13580_GSM4032138	1.69863	Dead	-5.29915	-6.41989
GSE13580_GSM4030976	1.30411	Dead	-7.76319	-6.64652
GSE13580_GSM4033066	0.438356	Dead	-8.00292	-6.39559
GSE13580_GSM4031394	1.74795	Dead	-6.09112	-6.18301
GSE13580_GSM4031085	5.83836	Dead	-6.51914	-6.18301
GSE13580_GSM4031281	2.67397	Alive	-6.80209	-5.73592
GSE13580_GSM4030758	1.81096	Dead	-4.88838	-3.96877
GSE13580_GSM4033290	2.75068	Dead	-6.41989	-6.99245
GSE13580_GSM4031199	4.68767	Dead	-5.45015	-5.91005
GSE13580_GSM4032848	5.32603	Dead	-7.10372	-6.06749
GSE13580_GSM4032615	8.78356	Alive	-8.07668	-6.2534
GSE13580_GSM4031954	0.167123	Dead	-7.11785	-6.2534
GSE13580_GSM4034720	3.24932	Dead	-7.21661	-5.85541
GSE13580_GSM4032823	5.70685	Alive	-9.54644	-6.97897
GSE13580_GSM4034198	0.684932	Alive	-7.82956	-7.24509
GSE13580_GSM4031577	10.2438	Alive	-7.44993	-6.48185
GSE13580_GSM4031073	1.42466	Dead	-7.1594	-4.84185
GSE13580_GSM4034276	1.30685	Alive	-6.85653	-5.29915
GSE13580_GSM4033343	2.73973	Dead	-7.9328	-5.91005
GSE13580_GSM4033675	4.99726	Dead	-7.36034	-6.77501
GSE13580_GSM4033328	14.1671	Alive	-7.86322	-7.1594
GSE13580_GSM4032395	1.97808	Dead	-7.96805	-5.5098
GSE13580_GSM4031452	7.99452	Dead	-7.21661	-6.31173
GSE13580_GSM4033533	1.88493	Dead	-6.44472	-6.06749
GSE13580_GSM4032903	6.66027	Alive	-6.64652	-6.11369
GSE13580_GSM4033037	2.96438	Alive	-7.27253	-7.52686
GSE13580_GSM4032084	2.59452	Dead	-7.04767	-5.56999
GSE13580_GSM4030741	2.27945	Dead	-5.5098	-5.24369
GSE13580_GSM4032851	2.36164	Dead	-5.88821	-5.48967
GSE13580_GSM4034335	2.43014	Alive	-7.18852	-6.02166
GSE13580_GSM4030699	3.01918	Dead	-4.44537	-5.24369
GSE13580_GSM4031496	0.832877	Dead	-7.6827	-4.23018
GSE13580_GSM4034545	2.73425	Dead	-6.16007	-5.28995
GSE13580_GSM4031614	1.08219	Dead	-9.19153	-6.54438
GSE13580_GSM4032955	1	Alive	-8.54895	-6.54438
GSE13580_GSM4033276	3.13973	Dead	-6.09112	-4.93598
GSE13580_GSM4031329	2.05479	Dead	-6.69797	-4.60118
GSE13580_GSM4032101	2.90411	Dead	-8.83856	-7.01999
GSE13580_GSM4034343	2.3726	Dead	-6.80209	-5.7574
GSE13580_GSM4034533	5.63836	Dead	-9.12406	-6.96549
GSE13580_GSM4034037	3.10685	Dead	-6.06749	-4.9691
GSE13580_GSM4030866	1.3589	Dead	-6.13752	-4.67486
GSE13580_GSM4031842	2.58082	Dead	-7.76319	-6.80209
GSE13580_GSM4034328	2.43562	Alive	-7.96805	-6.46965
GSE13580_GSM4030990	4.03836	Dead	-5.91005	-5.29915
GSE13580_GSM4032097	3.12329	Alive	-7.82956	-6.54438
GSE13580_GSM4031647	7.24658	Dead	-3.86479	-4.38421
GSE13580_GSM4032441	5.80548	Dead	-7.51152	-5.65126
GSE13580_GSM4033335	1.95342	Dead	-7.66611	-6.11369
GSE13580_GSM4032593	5.32877	Dead	-8.07668	-6.41989
GSE13580_GSM4031124	2.3589	Dead	-6.88486	-6.18301
GSE13580_GSM4031132	3.86849	Dead	-6.88486	-8.23755
GSE13580_GSM4033545	3.16438	Dead	-7.9328	-5.69297
GSE13580_GSM4030837	12.6712	Alive	-7.18852	-6.64652
GSE13580_GSM4034066	7.71507	Alive	-7.04767	-6.96549
GSE13580_GSM4031263	2.76712	Alive	-8.63517	-4.85772
GSE13580_GSM4031470	2.08219	Dead	-6.48185	-4.71968
GSE13580_GSM4033661	2.15342	Dead	-7.48039	-5.17275
GSE13580_GSM4032230	4.10959	Dead	-5.93204	-6.44472
GSE13580_GSM4032216	8.9589	Dead	-5.10287	-4.43175
GSE13580_GSM4031387	0.0821918	Alive	-7.10372	-6.23035
GSE13580_GSM4032458	8.32055	Dead	-7.89719	-6.88486
GSE13580_GSM4034290	3.35068	Alive	-6.23035	-4.74957
GSE13580_GSM4033198	1.36438	Dead	-7.41979	-6.54438
GSE13580_GSM4032125	1.13699	Dead	-6.09112	-5.20844
GSE13580_GSM4033720	3.30959	Dead	-6.44472	-5.56999
GSE13580_GSM4033950	6.19452	Alive	-6.31173	-5.84462
GSE13580_GSM4031381	3.94521	Alive	-7.79611	-6.77501
GSE13580_GSM4031294	2.61644	Dead	-8.15588	-5.45015
GSE13580_GSM4031658	4.99726	Dead	-7.10372	-5.86619
GSE13580_GSM4033862	3.23836	Dead	-8.87826	-5.57994
GSE13580_GSM4032670	5.33425	Alive	-7.44993	-5.5498
GSE13580_GSM4034474	4.74521	Alive	-8.32566	-6.49405
GSE13580_GSM4033667	2.96438	Alive	-6.2534	-5.10287
GSE13580_GSM4033390	1.43288	Dead	-6.59503	-6.23035
GSE13580_GSM4033008	2.75068	Dead	-7.40479	-5.82248
GSE13580_GSM4033586	2.54247	Dead	-6.96549	-6.85653
GSE13580_GSM4030935	1.0411	Dead	-7.04767	-7.57214
GSE13580_GSM4031565	2.74795	Dead	-7.82956	-6.20727
GSE13580_GSM4030831	3.98904	Dead	-4.65973	-5.47002
GSE13580_GSM4033610	2.83014	Alive	-6.938	-5.5899
GSE13580_GSM4034376	1.3726	Dead	-6.18301	-7.01999
GSE13580_GSM4034120	3.50685	Dead	-7.27253	-5.86619
GSE13580_GSM4030714	1.44384	Dead	-6.88486	-5.80099
GSE13580_GSM4033243	16.8877	Alive	-6.938	-6.59503
GSE13580_GSM4032295	3.87671	Dead	-7.51152	-5.29915
GSE13580_GSM4031799	7.99452	Alive	-8.41806	-6.39559
GSE13580_GSM4031918	2.24932	Dead	-7.635	-6.24187
GSE13580_GSM4032447	2.18082	Dead	-6.23035	-8.57693
GSE13580_GSM4031641	2.41644	Dead	-7.95042	-6.04433
GSE13580_GSM4032091	0.69863	Dead	-9.259	-6.82875
GSE13580_GSM4033228	1.40548	Dead	-7.41979	-6.74924
GSE13580_GSM4034031	7.8274	Alive	-6.49405	-5.56999
GSE13580_GSM4034235	0.726027	Dead	-8.57693	-6.23035
GSE13580_GSM4032107	1.26027	Alive	-6.938	-3.78557
GSE13580_GSM4032738	0.432877	Dead	-7.81283	-6.49405
GSE13580_GSM4033636	1.86027	Dead	-6.39559	-5.05181
GSE13580_GSM4032869	1	Alive	-4.71205	-3.7968
GSE13580_GSM4032564	8.33425	Alive	-6.6725	-5.19053
GSE13580_GSM4034438	7.76712	Alive	-7.41979	-6.23035
GSE13580_GSM4032212	0.821918	Dead	-6.938	-6.09112
GSE13580_GSM4032279	0.0821918	Dead	-5.3084	-6.91086
GSE13580_GSM4031439	1.74795	Dead	-7.38979	-6.20727
GSE13580_GSM4031775	7.99452	Alive	-7.41979	-6.32333
GSE13580_GSM4031167	12.474	Alive	-6.88486	-5.97715
GSE13580_GSM4031504	4.33151	Dead	-6.69797	-5.26209
GSE13580_GSM4031987	1	Dead	-7.96805	-6.85653
GSE13580_GSM4031809	2	Dead	-8.9655	-6.09112
GSE13580_GSM4033158	2.65479	Dead	-9.41909	-6.2534
GSE13580_GSM4032521	5.49589	Alive	-7.48039	-5.95423
GSE13580_GSM4032498	2.8274	Dead	-8.765	-5.99963
GSE13580_GSM4034250	4.83836	Alive	-4.79532	-4.02873
GSE13580_GSM4034062	7.87123	Alive	-6.06749	-5.09425
GSE13580_GSM4033425	1.44384	Dead	-8.15588	-6.27727
GSE13580_GSM4033714	14.0219	Alive	-5.7574	-3.83638
GSE13580_GSM4033401	3.26849	Dead	-6.44472	-5.37287
GSE13580_GSM4031136	3.86027	Dead	-5.95423	-5.60966
GSE13580_GSM4031783	7.57808	Alive	-8.02163	-5.94314
GSE13580_GSM4033831	9.42466	Dead	-7.58765	-5.84462
GSE13580_GSM4033935	2.69863	Dead	-6.92443	-4.82626
GSE13580_GSM4032505	6.41918	Alive	-8.15588	-6.41989
GSE13580_GSM4030667	5.90685	Dead	-8.04033	-5.22582
GSE13580_GSM4032774	5.07671	Dead	-7.03383	-5.94314
GSE13580_GSM4031846	1.74795	Dead	-6.48185	-5.27142
GSE13580_GSM4030862	2.4	Dead	-7.82956	-6.02166
GSE13580_GSM4033141	0.958904	Dead	-7.96805	-6.41989
GSE13580_GSM4032057	0.994521	Dead	-7.18852	-6.88486
GSE13580_GSM4030950	1.48493	Dead	-6.18301	-5.5899
GSE13580_GSM4031110	1.81918	Dead	-7.07509	-6.23035
GSE13580_GSM4033219	5.03836	Dead	-8.04033	-5.97715
GSE13580_GSM4033272	4.04384	Dead	-6.91086	-5.47002
GSE13580_GSM4032553	4.19726	Dead	-6.64652	-5.86619
GSE13580_GSM4031929	5.91233	Alive	-7.30114	-6.30012
GSE13580_GSM4030720	1.72603	Dead	-5.22582	-4.95319
GSE13580_GSM4034114	4.58356	Alive	-7.24509	-6.62024
GSE13580_GSM4032051	3.51507	Dead	-8.91795	-5.45015
GSE13580_GSM4033624	1.51781	Alive	-7.82956	-6.80209
GSE13580_GSM4033632	1.23562	Dead	-7.60316	-6.59503
GSE13580_GSM4032255	1.9726	Dead	-7.18852	-6.23035
GSE13580_GSM4031759	5.49589	Dead	-5.08563	-3.14057
GSE13580_GSM4033147	3.2411	Dead	-5.97715	-5.28075
GSE13580_GSM4031873	3.91507	Dead	-7.10372	-5.45015
GSE13580_GSM4031318	8.63014	Alive	-5.67208	-4.36377
GSE13580_GSM4032203	5.25753	Dead	-6.32333	-5.37287
GSE13580_GSM4034372	2.03836	Alive	-7.38979	-5.86619
GSE13580_GSM4033407	4.85753	Dead	-7.60316	-6.41989
GSE13580_GSM4034319	2.0274	Alive	-6.20727	-6.30012
GSE13580_GSM4032884	3.30411	Dead	-8.34846	-6.32333
GSE13580_GSM4033837	4.6411	Dead	-6.80209	-5.79034
GSE13580_GSM4032589	5.94247	Dead	-7.27253	-3.99241
GSE13580_GSM4031698	4.16438	Dead	-8.04033	-5.22582
GSE13580_GSM4031254	2.37808	Alive	-6.74924	-4.43175
GSE13580_GSM4032048	2.46849	Dead	-6.6725	-4.55786
GSE13580_GSM4034741	8.66301	Alive	-6.938	-7.01999
GSE13580_GSM4033990	3.89315	Dead	-6.96549	-5.39137
GSE13580_GSM4034699	2.34521	Dead	-6.72377	-5.60966
GSE13580_GSM4032527	3.27945	Dead	-7.76319	-5.80099
GSE13580_GSM4032023	0.49863	Dead	-8.37127	-6.85653
GSE13580_GSM4033582	2.15616	Alive	-7.66611	-6.59503
GSE13580_GSM4032639	12.7452	Alive	-7.04767	-7.07509
GSE13580_GSM4031161	4.49041	Dead	-6.23035	-3.88755
GSE13580_GSM4033866	11.6301	Alive	-7.36034	-5.21713
GSE13580_GSM4034500	9.49589	Alive	-6.48185	-5.52977
GSE13580_GSM4031981	1.33151	Dead	-8.52097	-6.69797
GSE13580_GSM4033350	0.893151	Dead	-7.54219	-6.34724
GSE13580_GSM4031885	6.4137	Alive	-6.938	-7.25881
GSE13580_GSM4032451	3.56438	Dead	-7.9328	-6.23035
GSE13580_GSM4031657	4.24658	Dead	-7.57214	-6.07931
GSE13580_GSM4034305	2.8137	Alive	-7.41979	-6.18301
GSE13580_GSM4033555	1.50411	Dead	-6.69797	-4.98517
GSE13580_GSM4031713	1.33151	Dead	-6.59503	-5.59978
GSE13580_GSM4031896	6.16438	Alive	-8.6971	-6.82875
GSE13580_GSM4033191	2.47123	Dead	-7.18852	-6.74924
GSE13580_GSM4033289	9.61096	Alive	-4.67486	-3.59261
GSE13580_GSM4031180	1.8274	Dead	-6.16007	-4.00454
GSE13580_GSM4031960	0.583562	Dead	-7.1594	-7.73114
GSE13580_GSM4034353	1.90137	Alive	-6.6725	-5.86619
GSE13580_GSM4033007	3.18356	Alive	-7.41979	-6.78855
GSE13580_GSM4032933	4.97808	Alive	-4.88838	-6.44472
GSE13580_GSM4033503	2.89863	Dead	-7.33051	-6.49405
GSE13580_GSM4032766	5.68767	Dead	-7.03383	-4.02262
GSE13580_GSM4031852	0.915068	Dead	-7.61908	-6.5066
GSE13580_GSM4033668	3.5863	Alive	-4.84185	-3.7968
GSE13580_GSM4033227	4.68219	Dead	-6.80209	-5.63031
GSE13580_GSM4032448	9.31507	Alive	-6.69797	-4.45922
GSE13580_GSM4032282	0.0821918	Dead	-6.92443	-5.57994
GSE13580_GSM4031917	2.66575	Dead	-8.91795	-5.60966
GSE13580_GSM4032423	2.86575	Dead	-7.44993	-5.80099
GSE13580_GSM4032737	1.57534	Dead	-7.49596	-6.37121
GSE13580_GSM4033784	3.08767	Dead	-7.48039	-6.72377
GSE13580_GSM4032108	0.90411	Dead	-8.57693	-6.74924
GSE13580_GSM4030680	4.35616	Dead	-6.59503	-6.96549
GSE13580_GSM4034321	0.208219	Dead	-5.41063	-4.82626
GSE13580_GSM4034327	2.00274	Dead	-8.15588	-5.73592
GSE13580_GSM4033512	3.30685	Dead	-6.59503	-6.04433
GSE13580_GSM4033579	4.92603	Alive	-8.23755	-5.95423
GSE13580_GSM4033874	11.3918	Alive	-7.23085	-5.71377
GSE13580_GSM4034038	7.59726	Alive	-7.69929	-6.2534
GSE13580_GSM4031039	11.0493	Alive	-6.85653	-5.24369
GSE13580_GSM4032731	1.30959	Alive	-6.07931	-5.35456
GSE13580_GSM4033940	8.71781	Dead	-6.82875	-6.23035
GSE13580_GSM4031815	2.74795	Dead	-6.91086	-6.23035
GSE13580_GSM4031623	2	Dead	-6.30012	-5.5498
GSE13580_GSM4031702	2.58082	Dead	-5.69297	-6.34724
GSE13580_GSM4032098	0.0273973	Dead	-8.46799	-6.56942
GSE13580_GSM4031648	4.49863	Dead	-4.87329	-4.09057
GSE13580_GSM4032300	14.4959	Alive	-5.5098	-5.31765
GSE13580_GSM4033221	2.78356	Alive	-8.41806	-7.1594
GSE13580_GSM4034462	2.4274	Dead	-7.36034	-7.13198
GSE13580_GSM4033025	2.33973	Alive	-8.28015	-6.65951
GSE13580_GSM4031911	6.24658	Alive	-6.54438	-5.32694
GSE13580_GSM4033001	1	Alive	-8.07668	-6.2534
GSE13580_GSM4033205	3.54795	Dead	-7.13198	-6.37121
GSE13580_GSM4034606	2.44384	Dead	-7.73114	-6.30012
GSE13580_GSM4030769	0.909589	Dead	-4.47318	-3.48956
GSE13580_GSM4030838	6.33151	Dead	-7.18852	-6.44472
GSE13580_GSM4034389	1.47671	Alive	-6.99245	-6.64652
GSE13580_GSM4033197	2.7863	Dead	-7.44993	-7.24509
GSE13580_GSM4032572	8.83836	Dead	-7.41979	-5.37287
GSE13580_GSM4032519	1.5589	Dead	-6.88486	-5.43027
GSE13580_GSM4033253	6.85753	Dead	-5.5498	-4.16562
GSE13580_GSM4032814	1.53425	Dead	-7.51152	-6.02166
GSE13580_GSM4031651	9.99452	Alive	-7.36034	-5.31765
GSE13580_GSM4032457	15.0438	Dead	-7.96805	-6.16007
GSE13580_GSM4031388	13.6603	Alive	-8.52097	-6.34724
GSE13580_GSM4033148	15.5973	Alive	-6.54438	-4.88838
[truncated: 2,042 more rows]

## Sheet: TCGA-OC
Sample	OS(years)	Survival state	PD-1Exp	PD-L1Exp
TCGA-30-1857-01A	0.0219178	Dead	0.715824	0.360557
TCGA-23-1107-01A	0.0246575	Dead	0.193068	0.354311
TCGA-25-1631-01A	0.0246575	Dead	1.33649	0.85214
TCGA-24-2262-01A	0.030137	Dead	1.0811	1.6888
TCGA-23-1809-01A	0.0438356	Alive	0.964012	0.735416
TCGA-24-1422-01A	0.0630137	Dead	0.449763	0.46367
TCGA-04-1519-01A	0.0657534	Alive	0.175394	0.16424
TCGA-VG-A8LO-01A	0.0657534	Dead	1.27727	0.225951
TCGA-24-2261-01A	0.0657534	Dead	2.36988	1.24425
TCGA-24-2288-01A	0.0684932	Dead	1.61814	1.25644
TCGA-25-2392-01A	0.0849315	Dead	0.706311	0.862053
TCGA-25-1312-01A	0.0849315	Dead	0.268442	0.381939
TCGA-04-1341-01A	0.090411	Alive	0.402473	0.184226
TCGA-24-1471-01A	0.0986301	Alive	0.354194	0.727804
TCGA-57-1585-01A	0.145205	Dead	0.673624	0.707117
TCGA-25-1317-01A	0.167123	Dead	0.365443	0.477227
TCGA-61-1995-01A	0.167123	Alive	0.510702	0.881464
TCGA-59-2355-01A	0.178082	Dead	0.607386	1.08987
TCGA-31-1959-01A	0.183562	Alive	0.84495	0.995916
TCGA-20-1687-01A	0.221918	Alive	0.280271	1.00496
TCGA-13-0724-01A	0.227397	Dead	0.60883	0.434947
TCGA-20-1686-01A	0.243836	Alive	0.0851129	0.443224
TCGA-25-2401-01A	0.246575	Dead	1.03031	1.03459
TCGA-25-1322-01A	0.249315	Dead	0.61577	1.17196
TCGA-25-2396-01A	0.252055	Dead	0.816716	1.39647
TCGA-09-1673-01A	0.252055	Alive	0.180444	0.66062
TCGA-23-1111-01A	0.268493	Alive	1.96249	0.531726
TCGA-24-1470-01A	0.287671	Alive	1.63121	1.37984
TCGA-24-1843-01A	0.290411	Alive	0.702372	0.635323
TCGA-24-1844-01A	0.309589	Alive	0.0657751	0.461758
TCGA-24-1845-01A	0.317808	Alive	0.269182	0.861738
TCGA-61-2003-01A	0.334247	Alive	0.646312	0.541091
TCGA-13-1496-01A	0.353425	Dead	0.951024	1.14558
TCGA-23-1120-01A	0.356164	Alive	1.65177	1.56787
TCGA-24-1846-01A	0.364384	Alive	0.791499	3.72687
TCGA-09-2048-01A	0.378082	Dead	0.444938	0.147729
TCGA-61-2088-01A	0.39726	Alive	1.01801	0.248147
TCGA-24-1427-01A	0.40274	Alive	0.744612	0.599087
TCGA-29-1784-01A	0.446575	Alive	1.21529	1.20516
TCGA-24-1426-01A	0.446575	Alive	0.700499	0.589287
TCGA-59-2363-01A	0.452055	Alive	0.645851	0.240113
TCGA-61-1998-01A	0.460274	Alive	0.310944	0.674149
TCGA-24-1850-01A	0.460274	Alive	1.20116	1.07182
TCGA-61-1900-01A	0.482192	Alive	0.37615	0.293063
TCGA-24-1425-01A	0.49589	Alive	0.717491	0.786453
TCGA-24-1424-01A	0.50137	Alive	0.560322	1.06973
TCGA-30-1862-01A	0.509589	Dead	0.739734	0.520301
TCGA-09-2044-01B	0.509589	Alive	0.984322	0.706186
TCGA-13-0714-01A	0.517808	Dead	0.911288	0.208887
TCGA-24-1423-01A	0.520548	Alive	0.8914	0.840637
TCGA-24-1413-01A	0.526027	Alive	0.344869	1.7748
TCGA-24-1416-01A	0.531507	Alive	0.448014	0.821002
TCGA-61-2102-01A	0.539726	Dead	2.0401	0.21905
TCGA-31-1953-01A	0.558904	Alive	1.67234	1.44663
TCGA-29-1783-01A	0.60274	Alive	0.789564	0.623151
TCGA-24-0966-01A	0.635616	Alive	0.386178	0.839743
TCGA-24-1417-01A	0.652055	Alive	1.12019	1.94431
TCGA-24-1419-01A	0.654795	Alive	0.414529	0.255963
TCGA-24-1418-01A	0.665753	Alive	0.518919	0.663384
TCGA-24-1842-01A	0.693151	Alive	1.56666	1.60592
TCGA-29-1781-01A	0.69863	Alive	2.03942	2.17637
TCGA-23-1029-01B	0.734247	Alive	0.299746	1.37644
TCGA-24-1469-01A	0.758904	Alive	0.600117	0.81818
TCGA-59-2352-01A	0.783562	Dead	1.08229	1.84693
TCGA-WR-A838-01A	0.832877	Dead	0.212934	0.920557
TCGA-09-1659-01B	0.832877	Dead	0.949599	0.436174
TCGA-24-1565-01A	0.854795	Dead	0.46433	0.919654
TCGA-24-1928-01A	0.920548	Dead	1.40456	0.497586
TCGA-61-1721-01A	0.926027	Alive	0.308568	0.746432
TCGA-24-1847-01A	0.939726	Alive	2.12327	1.57751
TCGA-57-1583-01A	0.947945	Dead	0.0616486	0.704041
TCGA-24-0970-01B	0.969863	Dead	0.971348	0.294647
TCGA-29-1776-01A	0.986301	Alive	0.990693	0.711389
TCGA-04-1343-01A	0.989041	Dead	0.903339	0.417845
TCGA-5X-AA5U-01A	0.989041	Alive	0.0252842	0.528856
TCGA-29-1777-01A	1.02466	Alive	0.435377	0.786687
TCGA-13-0725-01A	1.03288	Dead	0.787659	0.34137
TCGA-09-2056-01B	1.03836	Alive	0.615347	0.540241
TCGA-24-1464-01A	1.03836	Dead	1.77441	0.363839
TCGA-25-1627-01A	1.07945	Dead	0.334725	0.220817
TCGA-25-1323-01A	1.08219	Dead	1.19065	0.606598
TCGA-25-2042-01A	1.08493	Dead	0.701041	0.855014
TCGA-61-2000-01A	1.20822	Alive	0.738315	0.529907
TCGA-13-1512-01A	1.21096	Alive	0.911334	0.674414
TCGA-10-0933-01A	1.22192	Dead	0.979657	0.850452
TCGA-29-1778-01A	1.24384	Alive	0.749175	1.08673
TCGA-25-1870-01A	1.24658	Dead	1.13781	0.266826
TCGA-25-1329-01A	1.25205	Dead	0.433335	0.604047
TCGA-13-0727-01A	1.26575	Dead	0.375994	0.17441
TCGA-23-1024-01A	1.28219	Alive	0.80534	0.522228
TCGA-61-1918-01A	1.31233	Dead	0.315745	0.729927
TCGA-24-2293-01A	1.3863	Dead	0.709916	0.922663
TCGA-29-1701-01A	1.41096	Dead	0.51421	0.388853
TCGA-25-1626-01A	1.41918	Dead	1.39649	1.14532
TCGA-24-1567-01A	1.43562	Dead	1.26301	0.741921
TCGA-29-1774-01A	1.44384	Alive	0.0203476	0.101776
TCGA-29-1761-01A	1.44658	Dead	0.61144	0.656563
TCGA-24-1428-01A	1.44932	Alive	0.959381	1.09176
TCGA-13-1411-01A	1.45479	Dead	1.64	1.23272
TCGA-13-0730-01A	1.48493	Dead	0.548597	0.693803
TCGA-09-0367-01A	1.49863	Dead	0.430431	0.320351
TCGA-09-1670-01A	1.49863	Alive	0.544945	0.822438
TCGA-61-2002-01A	1.49863	Alive	1.71549	1.04794
TCGA-29-1705-01A	1.52055	Dead	0.320203	0.305785
TCGA-24-2033-01A	1.53973	Dead	0.224991	0.339565
TCGA-10-0928-01A	1.54247	Dead	0.312784	0.301219
TCGA-25-1623-01A	1.54795	Dead	1.67635	1.7592
TCGA-24-1434-01A	1.55616	Dead	0.351465	0.943149
TCGA-31-1950-01A	1.56438	Alive	1.90543	0.842686
TCGA-OY-A56Q-01A	1.57808	Alive	0.162914	0.163242
TCGA-24-1431-01A	1.59726	Dead	0.220954	0.134006
TCGA-13-0901-01B	1.6137	Alive	0.279957	0.402509
TCGA-23-1116-01A	1.62192	Dead	0.467062	1.08331
TCGA-24-1558-01A	1.6274	Dead	0.182961	0.528605
TCGA-24-0968-01A	1.63836	Dead	1.09882	0.857661
TCGA-10-0937-01A	1.66575	Dead	1.37541	0.426618
TCGA-25-2399-01A	1.66575	Dead	0.698765	1.03434
TCGA-13-0795-01A	1.69589	Dead	0.891301	0.537684
TCGA-59-A5PD-01A	1.70959	Dead	0.352876	0.487946
TCGA-25-1628-01A	1.71781	Dead	1.23788	1.25822
TCGA-61-2109-01A	1.72329	Dead	0.615893	0.424964
TCGA-13-1485-01A	1.72329	Dead	0.286172	0.372433
TCGA-10-0938-01A	1.74247	Dead	0.0189107	0.499964
TCGA-61-1724-01A	1.74521	Dead	0.424749	1.00933
TCGA-09-2054-01A	1.74521	Dead	0.557704	0.518622
TCGA-57-1584-01A	1.76164	Alive	0.38587	0.602092
TCGA-36-1570-01A	1.79452	Alive	0.245197	1.17386
TCGA-24-1474-01A	1.85205	Dead	0.330963	0.449655
TCGA-61-2113-01A	1.85205	Dead	2.53651	1.85029
TCGA-24-0982-01A	1.86027	Dead	0.478226	0.604983
TCGA-59-2350-01A	1.86027	Dead	0.278268	1.20785
TCGA-57-1586-01A	1.86027	Alive	0.624954	0.845704
TCGA-13-1487-01A	1.86575	Dead	0.308944	0.200077
TCGA-31-1951-01A	1.87397	Alive	1.10267	1.63598
TCGA-36-1574-01A	1.87945	Alive	0.81931	0.867016
TCGA-24-1923-01A	1.89041	Dead	0.120319	0.552635
TCGA-36-1571-01A	1.90411	Dead	0.213299	0.387572
TCGA-29-1769-01A	1.91507	Alive	0.44995	0.452198
TCGA-20-0987-01A	1.92055	Dead	1.91132	1.01758
TCGA-25-1877-01A	2	Dead	1.15047	0.606053
TCGA-57-1582-01A	2.00274	Dead	0.288692	0.300925
TCGA-36-1580-01A	2.01918	Dead	1.64167	0.800705
TCGA-29-1770-01A	2.03014	Alive	0.150937	0.219044
TCGA-36-1581-01A	2.05753	Alive	2.91788	2.07043
TCGA-57-1994-01A	2.08493	Alive	2.28371	1.01993
TCGA-57-1993-01A	2.09041	Alive	0.431532	1.00072
TCGA-20-1683-01A	2.11507	Alive	0.427576	0.632851
TCGA-36-1577-01A	2.14521	Alive	0.190852	0.246504
TCGA-20-0991-01A	2.18356	Alive	2.89483	1.88139
TCGA-23-1026-01B	2.23562	Alive	0.770652	0.98901
TCGA-25-1313-01A	2.24658	Dead	0.390295	1.14681
TCGA-24-1544-01A	2.24658	Dead	0.194022	0.550569
TCGA-25-2409-01A	2.24932	Dead	0.676899	0.63783
TCGA-20-1682-01A	2.29315	Alive	1.13175	0.588374
TCGA-61-1728-01A	2.32329	Alive	0.255488	0.221773
TCGA-24-2035-01A	2.34795	Dead	0.790507	0.704302
TCGA-24-1430-01A	2.36438	Dead	0.173967	0.283622
TCGA-13-1405-01A	2.37808	Dead	0.929719	0.396492
TCGA-04-1648-01A	2.3863	Dead	0.478382	0.822149
TCGA-36-1568-01A	2.39726	Alive	1.83775	0.887706
TCGA-25-2404-01A	2.41918	Dead	0.738279	1.04298
TCGA-36-1569-01A	2.42466	Alive	1.46068	0.783605
TCGA-04-1536-01A	2.42466	Dead	0.222894	0.505012
TCGA-23-1030-01A	2.4274	Alive	0.360016	0.480506
TCGA-09-0364-01A	2.43014	Dead	0.0232362	0.0357171
TCGA-13-1483-01A	2.45205	Dead	0.504219	0.426338
TCGA-30-1891-01A	2.50411	Dead	0.145293	0.4425
TCGA-36-1576-01A	2.50685	Alive	1.28821	1.04521
TCGA-31-1946-01A	2.51507	Alive	2.70543	0.852687
TCGA-24-1924-01A	2.51781	Dead	1.76039	1.33191
TCGA-09-1669-01A	2.54247	Alive	1.52996	0.924235
TCGA-61-2012-01A	2.55342	Alive	1.59717	1.37033
TCGA-61-2008-02A	2.55342	Alive	2.33654	2.00816
TCGA-61-2008-01A	2.55342	Alive	0.833677	0.427639
TCGA-04-1365-01A	2.59452	Alive	2.08027	0.703664
TCGA-29-1697-01A	2.6	Dead	0.291864	1.30446
TCGA-23-1113-01A	2.6	Dead	0.0182891	0.16959
TCGA-13-0726-01A	2.6	Dead	0.504708	0.765247
TCGA-29-1710-01A	2.60548	Dead	1.26165	1.13238
TCGA-29-1768-01A	2.60822	Dead	0.696637	0.999233
TCGA-61-1907-01A	2.60822	Alive	1.4181	1.31243
TCGA-61-1725-01A	2.61918	Alive	0.819251	0.666616
TCGA-24-2271-01A	2.63562	Dead	1.37869	0.745428
TCGA-61-1733-01A	2.64932	Alive	0.635437	0.53496
TCGA-23-1027-01A	2.67397	Dead	0.683043	0.34906
TCGA-04-1361-01A	2.70959	Alive	1.02417	0.479301
TCGA-10-0931-01A	2.73973	Dead	0.732758	0.265845
TCGA-23-1123-01A	2.78904	Dead	2.20667	1.57871
TCGA-61-1741-01A	2.80548	Dead	1.04332	1.35645
TCGA-04-1364-01A	2.80548	Dead	0.0438603	0.15726
TCGA-29-1696-01A	2.8274	Dead	1.1119	0.507931
TCGA-25-1321-01A	2.83014	Dead	0.297915	0.270077
TCGA-13-1506-01A	2.84658	Dead	0.543879	0.585651
TCGA-59-2354-01A	2.86575	Dead	1.09305	1.2029
TCGA-29-1711-01A	2.88493	Alive	1.50575	1.2175
TCGA-30-1861-01A	2.89863	Dead	0.469037	0.172269
TCGA-24-2026-01A	2.90137	Dead	0.840184	1.34748
TCGA-25-1318-01A	2.91507	Dead	0.184746	0.57737
TCGA-09-2045-01A	2.92877	Dead	0.27879	1.0134
TCGA-13-0804-01A	2.93973	Dead	0.671173	0.221907
TCGA-09-0369-01A	2.96438	Dead	0.0833315	0.111927
TCGA-29-A5NZ-01A	2.98082	Dead	0.393928	0.48241
TCGA-61-1738-01A	2.98356	Dead	0.65331	0.729954
TCGA-25-1634-01A	2.98904	Dead	0.100156	0.0974477
TCGA-04-1651-01A	3.01918	Dead	1.75815	0.638585
TCGA-24-2290-01A	3.01918	Dead	0.459949	1.253
TCGA-30-1853-01A	3.02192	Dead	0.0505852	0.158729
TCGA-29-1785-01A	3.02466	Dead	1.59212	1.15208
TCGA-30-1866-01A	3.05205	Dead	1.03683	0.932602
TCGA-10-0936-01A	3.07671	Dead	2.07586	0.946306
TCGA-61-1910-01A	3.08767	Alive	0.050912	0.678742
TCGA-25-1320-01A	3.16438	Dead	0.510269	0.763355
TCGA-25-2393-01A	3.16986	Dead	0.587236	0.375707
TCGA-30-1714-01A	3.1726	Dead	0.185367	0.0554699
TCGA-61-1919-01A	3.18082	Dead	0.952289	0.818727
TCGA-25-1630-01A	3.18356	Dead	0.621949	0.641141
TCGA-24-1616-01A	3.1863	Dead	0.0703115	0.443411
TCGA-09-1661-01B	3.20274	Dead	0.140237	0.144135
TCGA-29-1694-01A	3.25205	Dead	0.678441	0.540217
TCGA-23-1122-01A	3.25753	Dead	0.288449	0.860966
TCGA-29-1766-01A	3.28493	Dead	0.322255	0.500815
TCGA-09-2053-01C	3.31233	Alive	1.3522	0.870889
TCGA-61-2009-01A	3.32055	Alive	0.747603	0.345263
TCGA-24-1557-01A	3.32329	Dead	0.829865	0.546699
TCGA-29-1695-01A	3.36712	Dead	0.621736	0.909875
TCGA-23-1023-01A	3.37808	Alive	0.981872	0.633406
TCGA-04-1332-01A	3.41644	Dead	0.523559	0.455412
TCGA-24-1550-01A	3.42192	Dead	1.78463	0.79747
TCGA-25-1326-01A	3.42192	Dead	0.638157	0.687295
TCGA-24-1552-01A	3.44932	Dead	0.242324	0.309434
TCGA-24-0979-01A	3.46301	Dead	0.668396	0.735382
TCGA-09-1665-01B	3.46849	Dead	0.603631	0.640637
TCGA-29-1707-02A	3.49863	Alive	0.507817	1.91773
TCGA-25-2400-01A	3.50137	Dead	0.206983	0.447334
TCGA-25-1316-01A	3.50411	Dead	1.72404	0.556222
TCGA-61-1911-01A	3.54247	Alive	1.5003	0.921998
TCGA-13-1501-01A	3.6	Dead	0.164867	0.270915
TCGA-13-0893-01B	3.6137	Dead	0.859281	0.923901
TCGA-24-1435-01A	3.6274	Dead	0.556395	1.01642
TCGA-04-1331-01A	3.66027	Dead	0.267314	0.553234
TCGA-24-1560-01A	3.67397	Dead	0.404775	0.584977
TCGA-31-1956-01A	3.67671	Alive	3.1055	2.14619
TCGA-04-1362-01A	3.69315	Dead	0.400291	0.40358
TCGA-61-2110-01A	3.70959	Dead	0.130274	0.587384
TCGA-24-2038-01A	3.70959	Dead	0.248329	0.501082
TCGA-13-0911-01A	3.71233	Dead	0.770316	0.503701
TCGA-13-0720-01A	3.71233	Dead	0.35086	0.972511
TCGA-24-2281-01A	3.71781	Alive	1.87624	1.57776
TCGA-13-1510-01A	3.72329	Dead	0.565131	0.631768
TCGA-61-1737-01A	3.73699	Alive	0.580452	0.771252
TCGA-24-2023-01A	3.73699	Dead	0.565818	0.782862
TCGA-30-1860-01A	3.74247	Dead	2.47976	1.3942
TCGA-25-2398-01A	3.75068	Dead	0.36291	0.693527
TCGA-29-2428-01A	3.7589	Alive	1.97603	1.51767
TCGA-04-1655-01A	3.78082	Dead	0.360388	0.202205
TCGA-24-1562-01A	3.79178	Dead	0.437606	0.676159
TCGA-31-1944-01A	3.79726	Alive	1.30989	0.671886
TCGA-13-0765-01A	3.80548	Dead	0.360322	0.316229
TCGA-04-1338-01A	3.88493	Alive	1.32493	0.768463
TCGA-24-1105-01A	3.95068	Dead	1.33485	0.711289
TCGA-23-1021-01B	3.96164	Dead	1.64977	0.271527
TCGA-24-2267-01A	3.96164	Dead	1.87953	2.07068
TCGA-29-1690-01A	3.96712	Dead	1.15336	0.605192
TCGA-24-1563-01A	3.97534	Dead	0.396231	1.197
TCGA-29-1691-01A	4.0274	Dead	0.738606	0.426582
TCGA-30-1892-01A	4.06575	Dead	0.333275	0.267974
TCGA-13-0920-01A	4.06575	Dead	0.530729	0.51412
TCGA-61-1736-01B	4.06575	Dead	0.31528	1.02845
TCGA-25-2391-01A	4.08767	Dead	0.786834	0.658017
TCGA-04-1356-01A	4.10685	Dead	0.656204	0.391518
TCGA-23-1028-01A	4.11781	Alive	0.220302	0.747761
TCGA-23-1022-01A	4.13973	Dead	0.202259	0.141777
TCGA-23-2084-01A	4.15342	Dead	0.377548	1.18387
TCGA-23-1109-01A	4.27945	Dead	0.646713	0.462516
TCGA-61-2092-01A	4.30959	Alive	0.0493103	0.17597
TCGA-30-1718-01A	4.32603	Dead	0.436612	0.520522
TCGA-24-1551-01A	4.32603	Dead	0.772139	1.3988
TCGA-25-1635-01A	4.33699	Dead	0.689459	0.454937
TCGA-25-1315-01A	4.33699	Dead	0.243138	0.677397
TCGA-24-2298-01A	4.43836	Dead	0.264456	0.936214
TCGA-24-1103-01A	4.50959	Dead	0.32823	0.518606
TCGA-13-1511-01A	4.52055	Dead	0.37983	1.32443
TCGA-23-1110-01A	4.54247	Alive	0	0.228046
TCGA-13-1477-01A	4.55342	Dead	0.273224	0.265101
TCGA-13-1408-01A	4.60274	Dead	1.01002	0.576984
TCGA-09-1668-01B	4.6137	Alive	1.36374	1.89937
TCGA-61-2101-01A	4.62466	Dead	0.377158	0.203074
TCGA-24-2297-01A	4.65479	Dead	0.276906	0.656228
TCGA-04-1514-01A	4.71233	Dead	0.319604	1.07166
TCGA-24-1549-01A	4.71507	Dead	1.2447	1.11139
TCGA-61-1914-01A	4.71781	Alive	0.49359	0.44936
TCGA-13-0766-01A	4.72603	Dead	0.419434	0.482195
TCGA-24-2254-01A	4.75616	Dead	0.436037	0.556811
TCGA-13-1409-01A	4.7726	Dead	0.435952	0.235752
TCGA-09-1666-01A	4.8	Alive	0.971408	1.91842
TCGA-09-0366-01A	4.8137	Dead	2.02428	0.726056
TCGA-24-1553-01A	4.8411	Dead	2.65908	1.09151
TCGA-24-2024-01A	4.84658	Dead	0.348989	0.31783
TCGA-13-0768-01A	4.88767	Dead	3.60385	1.74019
TCGA-13-0916-01A	4.89041	Alive	1.93219	1.04622
TCGA-25-1632-01A	4.92877	Dead	0.31806	0.0935472
TCGA-29-1703-01A	4.9726	Dead	0.616851	0.843483
TCGA-13-0908-01B	5.04932	Dead	0.933436	0.666167
TCGA-61-2097-01A	5.05205	Alive	0.328613	0.539454
TCGA-09-1667-01C	5.15616	Alive	1.50713	1.71791
TCGA-25-1633-01A	5.18082	Dead	1.26553	1.04073
TCGA-29-2427-01A	5.20548	Alive	1.86449	1.1167
TCGA-09-2051-01A	5.25753	Alive	0.73151	1.08762
TCGA-04-1347-01A	5.25753	Alive	0.0270976	0.274739
TCGA-24-1104-01A	5.29589	Dead	0.692697	0.392962
TCGA-04-1350-01A	5.33151	Dead	0.215808	0.361417
TCGA-24-2036-01A	5.33425	Dead	1.45786	0.285803
TCGA-24-1546-01A	5.35616	Dead	0.258494	0.467833
TCGA-25-1319-01A	5.41644	Dead	0.542545	1.29355
TCGA-29-2425-01A	5.41644	Alive	0.280379	0.599465
TCGA-13-1507-01A	5.46027	Dead	1.00438	1.3903
TCGA-61-2098-01A	5.46027	Alive	0.783345	0.225543
TCGA-13-1505-01A	5.47397	Alive	0.627964	0.696996
TCGA-25-1328-01A	5.50411	Dead	0.467557	0.707975
TCGA-13-1498-01A	5.51233	Dead	0.921461	1.14179
TCGA-13-0887-01A	5.55616	Dead	0.510114	0.698329
TCGA-29-1763-01A	5.56712	Alive	0.592584	1.06387
TCGA-24-2289-01A	5.6137	Dead	0.465427	0.709236
TCGA-23-1114-01B	5.72329	Dead	0.198316	0.32148
TCGA-13-0883-01A	5.74521	Dead	0.59412	0.719122
TCGA-13-0797-01A	5.81096	Alive	0.696598	0.92169
TCGA-24-2280-01A	5.87123	Alive	0.505903	0.437729
TCGA-13-A5FT-01A	5.87123	Alive	0.327439	0.520794
TCGA-13-1488-01A	5.90137	Dead	1.21522	1.39423
TCGA-13-0897-01A	5.97808	Dead	1.12799	0.694659
TCGA-61-2104-01A	6.40548	Alive	1.01703	1.68902
TCGA-13-1403-01A	6.42466	Dead	0.43818	0.770294
TCGA-13-2060-01A	6.49041	Alive	1.21221	1.33291
TCGA-29-1688-01A	6.57534	Dead	0.592499	1.08697
TCGA-13-1509-01A	6.67945	Alive	0.470179	0.350516
TCGA-13-1410-01A	6.75068	Alive	0.618185	0.815596
TCGA-24-1930-01A	6.7589	Dead	1.37591	1.43326
TCGA-13-1404-01A	6.76438	Alive	0.527923	0.601004
TCGA-10-0927-01A	6.82192	Dead	0.219389	0.128255
TCGA-13-1407-01A	6.94247	Alive	0.0793322	0.204034
TCGA-13-0923-01A	6.97808	Alive	1.13545	1.32449
TCGA-13-1489-01A	6.99452	Dead	0.93381	0.400196
TCGA-13-1489-02A	6.99452	Dead	1.06679	0.777214
TCGA-04-1542-01A	7.01644	Dead	0.511157	0.0601106
TCGA-13-0924-01A	7.16164	Alive	2.11152	0.460516
TCGA-23-1118-01A	7.16712	Alive	0.699893	0.716002
TCGA-29-2414-01A	7.18082	Dead	0.152558	0.369356
TCGA-29-2414-02A	7.18082	Dead	1.83435	1.61669
TCGA-29-1762-01A	7.21644	Dead	0.433159	0.489095
TCGA-23-2078-01A	7.29041	Alive	1.47485	0.792032
TCGA-13-0800-01A	7.29041	Alive	0.168549	0.409233
TCGA-24-1604-01A	7.36438	Dead	0.569339	0.985926
TCGA-09-1662-01A	7.44384	Dead	0.289872	0.743622
TCGA-24-1603-01A	7.51233	Dead	0.362267	0.722214
TCGA-13-1495-01A	7.53151	Dead	0.551571	0.423641
TCGA-13-0888-01A	7.70137	Dead	0.0993375	0.102139
TCGA-29-1693-01A	8.48219	Alive	0.181959	0.654849
TCGA-13-0891-01A	8.56986	Dead	0.456711	1.3854
TCGA-24-1467-01A	8.83288	Dead	0.660608	0.828532
TCGA-13-0884-01B	8.93151	Dead	1.00421	1.13054
TCGA-13-0913-02A	9.10959	Alive	0.390778	0.348347
TCGA-24-2027-01A	9.14247	Dead	0.990626	0.490499
TCGA-13-0885-01A	9.28219	Alive	1.39354	1.12084
TCGA-13-0762-01A	9.31507	Alive	0.218191	0.243914
TCGA-13-1499-01A	9.58904	Alive	2.16808	0.871779
TCGA-23-2077-01A	9.65753	Alive	0.480816	0.728326
TCGA-59-2351-01A	9.67671	Alive	1.0196	0.875961
TCGA-13-0906-01A	9.91507	Alive	0.711173	0.530644
TCGA-04-1530-01A	9.92329	Dead	1.15434	1.4709
TCGA-13-0905-01B	10.263	Alive	0.485349	0.864471
TCGA-13-1492-01A	10.463	Dead	0.270719	0.580811
TCGA-61-2111-01A	10.4795	Alive	0.621894	0.572256
TCGA-13-1497-01A	10.6055	Alive	0.647632	0.789881
TCGA-23-1119-01A	10.8301	Alive	0.771032	0.620841
TCGA-13-0900-01B	11.1699	Alive	0.934645	0.952347
TCGA-24-2020-01A	12.6685	Dead	0.0581831	0.530807
TCGA-13-0886-01A	12.7808	Alive	0.931763	1.00352
TCGA-59-2348-01A	15.0164	Alive	0.525219	0.571466
