# Supplementary material for: Combined PD-1/PD-L1 and tumor-infiltrating immune cells redefined a unique molecular subtype of high-grade serous ovarian carcinoma
Source: BMC Genomics. 2022 Jan 13;23:51. doi: 10.1186/s12864-021-08265-y (PMC8759258; doi:10.1186/s12864-021-08265-y)
Supplement: Supplementary file 4 — Additional file 4: Table S2: Proportions of infiltrating immune cells of each sample in GSE53963, GSE32062, GSE135820, GSE17260, GSE73614, GSE68600, GSE73638, TCGA-OC, and GETx databases. GTEx, Genotype-Tissue Expression; OC, Ovarian cancer; TCGA, The Cancer General Atlas [file 12864_2021_8265_MOESM4_ESM.xlsx]

## Sheet: GSE53963
Sample	Morphology	B cells naive	B cells memory	Plasma cells	T cells CD8	T cells CD4 naive	T cells CD4 memory resting	T cells CD4 memory activated	T cells follicular helper	T cells regulatory (Tregs)	T cells gamma delta	NK cells resting	NK cells activated	Monocytes	Macrophages M0	Macrophages M1	Macrophages M2	Dendritic cells resting	Dendritic cells activated	Mast cells resting	Mast cells activated	Eosinophils	Neutrophils
GSE53963_GSM1304251	High-Grade Serous Epithelial Ovarian Carcinoma	0.089202	0.272278	0	0.0674311	0.0484352	0	0	0	0.0302754	0	0	0.128682	0.0497313	0	0.181427	0	0.132539	0	0	0	0	0
GSE53963_GSM1304262	High-Grade Serous Epithelial Ovarian Carcinoma	0.0644425	0.21132	0	0.0477595	0	0	0	0.0183279	0.135259	0	0	0.0117832	0.0212796	0	0.235013	0	0.249541	0	0	0	0.00527415	0
GSE53963_GSM1304267	High-Grade Serous Epithelial Ovarian Carcinoma	0	0.126166	0	0.0977355	0	0.0231396	0	0	0.0220771	0.0392625	0.0728514	0	0.111652	0	0.281265	0	0.203329	0	0	0	0.022522	0
GSE53963_GSM1304269	High-Grade Serous Epithelial Ovarian Carcinoma	0.13545	0.242931	0	0.0302461	0.0675489	0	0	0.01918	0.0405534	0	0.0386637	0	0.00957918	0	0.200312	0	0.202185	0	0	0	0.0133499	0
GSE53963_GSM1304276	High-Grade Serous Epithelial Ovarian Carcinoma	0	0	0	0.0235055	0.0250356	0.0493402	0	0.000590801	0	0	0.0687111	0	0.047399	0	0	0.0743179	0.103348	0.532859	0	0	0.0642207	0.0106725
GSE53963_GSM1304279	High-Grade Serous Epithelial Ovarian Carcinoma	0.159906	0.221838	0	0.0333672	0.0539992	0	0	0.0260728	0.0359044	0	0.0439775	0	0.0323405	0	0.205683	0	0.182709	0	0	0	0.00420395	0
GSE53963_GSM1304283	High-Grade Serous Epithelial Ovarian Carcinoma	0.0636558	0.0549324	0	0	0	0	0.00246781	0.0809842	0.0518471	0	0.0147077	0	0	0	0	0	0.010593	0.639214	0	0	0.0636821	0.0179162
GSE53963_GSM1304304	High-Grade Serous Epithelial Ovarian Carcinoma	0.197066	0.0514747	0	0	0	0	0	0	0	0	0	0	0.116536	0	0	0.0818942	0.0420039	0.511025	0	0	0	0
GSE53963_GSM1304305	High-Grade Serous Epithelial Ovarian Carcinoma	0.313217	0.0960204	0	0	0.00208371	0	0	0	0	0.0270898	0	0.00600678	0.0732375	0	0	0.118913	0.00287753	0.352286	0	0	0	0.00826867
GSE53963_GSM1304308	High-Grade Serous Epithelial Ovarian Carcinoma	0.0842256	0.0322587	0	0.0275814	0.0103422	0.035608	0	0.0121464	0	0	0.0848425	0	0.0688492	0	0.0318149	0.0164181	0.114832	0.450973	0	0	0.030108	0
GSE53963_GSM1304335	High-Grade Serous Epithelial Ovarian Carcinoma	0.337721	0.134092	0	0.019921	0.023215	0.0407455	0	0	0	0	0.0407055	0	0	0	0.18065	0	0.026987	0.117492	0	0	0.0784716	0
GSE53963_GSM1304338	High-Grade Serous Epithelial Ovarian Carcinoma	0.301014	0.113714	0	0	0.0275295	0	0	0	0	0	0.0469862	0	0	0.0137678	0	0.0312766	0	0.411716	0	0	0.053996	0
GSE53963_GSM1304339	High-Grade Serous Epithelial Ovarian Carcinoma	0	0	0	0.0348413	0.0317196	0.0616937	0	0.0019699	0	0	0.0809497	0	0.0529212	0	0.1502	0.122967	0.0959366	0.308519	0	0	0.0490489	0.00923373
GSE53963_GSM1304340	High-Grade Serous Epithelial Ovarian Carcinoma	0.0427784	0.247355	0	0.0435986	0.0132637	0	0	0.0484675	0.0138915	0	0.0173224	0.0113401	0	0	0.24873	0	0.260712	0	0	0	0.0525408	0
GSE53963_GSM1304348	High-Grade Serous Epithelial Ovarian Carcinoma	0	0.143705	0	0.0800139	0	0.0156934	0	0	0.00373269	0.0317376	0.0191617	0.0656271	0	0	0.175567	0.0710103	0.184044	0	0	0	0.209707	0
GSE53963_GSM1304352	High-Grade Serous Epithelial Ovarian Carcinoma	0	0.00794185	0	0.0132198	0.0212354	0.035734	0	0	0	0	0.0480169	0	0.00825456	0.05123	0	0.259356	0	0.528448	0	0	0.017233	0.00933083
GSE53963_GSM1304357	High-Grade Serous Epithelial Ovarian Carcinoma	0.0732869	0.028112	0	0.0195217	0.01831	0.0447281	0	0	0	0	0.0437103	0	0.0630927	0	0.126926	0	0.230247	0.265718	0	0	0.0570973	0.0292499
GSE53963_GSM1304370	High-Grade Serous Epithelial Ovarian Carcinoma	0	0.0878782	0	0.0762998	0	0.0434044	0	0	0.0509673	0	0.0703394	0	0.0635814	0	0.15505	0	0.209644	0.179997	0	0	0.0628379	0
GSE53963_GSM1304371	High-Grade Serous Epithelial Ovarian Carcinoma	0.146064	0.210126	0	0.0566118	0	0	0	0.0386704	0.119085	0	0	0	0.00319819	0	0.233523	0.0709824	0.097634	0	0	0	0.0241044	0
GSE53963_GSM1304377	High-Grade Serous Epithelial Ovarian Carcinoma	0.0491874	0.0307391	0	0.0240842	0.0274286	0.0531743	0	0	0	0	0.0791551	0	0.0331467	0	0.105391	0	0.219602	0.301386	0	0	0.0743183	0.00238716
GSE53963_GSM1304386	High-Grade Serous Epithelial Ovarian Carcinoma	0.195734	0.17408	0	0.00908012	0.0251745	0	0	0.0282724	0	0	0	0.042567	0.107138	0	0.15849	0.0529885	0.166266	0	0	0	0	0.0402103
GSE53963_GSM1304398	High-Grade Serous Epithelial Ovarian Carcinoma	0.0948372	0.272146	0	0.0731304	0.0474021	0	0	0.0423049	0.0161821	0	0.0617508	0	0.0189463	0	0.184724	0	0.182998	0	0	0	0.00557895	0
GSE53963_GSM1304404	High-Grade Serous Epithelial Ovarian Carcinoma	0.217796	0.184783	0	0.0491174	0.0189534	0	0	0.0309534	0	0	0.017843	0.00828334	0.0490944	0	0.209357	0	0.21382	0	0	0	0	0

## Sheet: GSE32062
Sample	Morphology	B cells naive	B cells memory	Plasma cells	T cells CD8	T cells CD4 naive	T cells CD4 memory resting	T cells CD4 memory activated	T cells follicular helper	T cells regulatory (Tregs)	T cells gamma delta	NK cells resting	NK cells activated	Monocytes	Macrophages M0	Macrophages M1	Macrophages M2	Dendritic cells resting	Dendritic cells activated	Mast cells resting	Mast cells activated	Eosinophils	Neutrophils
GSE32062_GSM794865	High-Grade Serous Epithelial Ovarian Carcinoma	0.107852	0.0410459	0	0.0359681	0.0215058	0.0564613	0	0	0	0	0.0562112	0	0.0747936	0	0.269198	0	0.259241	0	0	0	0.0439388	0.0337847
GSE32062_GSM794867	High-Grade Serous Epithelial Ovarian Carcinoma	0	0	0.0330122	0.0618831	0.00847641	0.0389249	0	0	0	0.0272002	0.0955866	0	0	0.0903131	0.0549481	0.273674	0	0.186657	0	0	0.129324	0
GSE32062_GSM794871	High-Grade Serous Epithelial Ovarian Carcinoma	0.0364967	0.0772384	0	0.0492766	0.0184887	0.0336741	0	0	0	0	0.0685116	0	0.0435978	0	0.0491913	0.0817891	0.0856552	0.405888	0	0	0.0373644	0.012828
GSE32062_GSM794878	High-Grade Serous Epithelial Ovarian Carcinoma	0.201046	0.166498	0	0.0495772	0	0	0	0.0179409	0.147457	0	0	0	0.0344269	0	0.196434	0	0.18662	0	0	0	0	0
GSE32062_GSM794885	High-Grade Serous Epithelial Ovarian Carcinoma	0.0601284	0	0	0	0.0148902	0.0157877	0.0728937	0	0	0.00583167	0	0.202831	0.161638	0	0.319922	0	0.146077	0	0	0	0	0
GSE32062_GSM794887	High-Grade Serous Epithelial Ovarian Carcinoma	0.228782	0.0825798	0	0.0243316	0.00780276	0.0302575	0	0	0	0	0.042248	0	0.0467846	0	0.252934	0	0.199371	0	0	0	0.03087	0.054038
GSE32062_GSM794889	High-Grade Serous Epithelial Ovarian Carcinoma	0.128154	0.0609613	0	0.00268944	0.0154698	0.0273517	0	0.00475598	0	0	0.0773324	0	0	0	0	0.0415671	0.0471815	0.525846	0.1	0	0.0686902	0
GSE32062_GSM794927	High-Grade Serous Epithelial Ovarian Carcinoma	0.303359	0.0985675	0	0	0	0	0	0	0	0.0109007	0	0	0	0.0275323	0	0.19947	0	0.247797	0	0	0.0684532	0.0439198
GSE32062_GSM794946	High-Grade Serous Epithelial Ovarian Carcinoma	0.339464	0.107138	0	0	0	0.00121081	0	0	0	0.0384368	0.0200726	0.0369523	0.0884729	0	0.160119	0	0.187677	0	0	0	0	0.0204557
GSE32062_GSM794956	High-Grade Serous Epithelial Ovarian Carcinoma	0.013434	0.0260715	0	0.0315701	0.0292777	0.0523255	0	0.0108734	0	0	0.03682	0	0.0868578	0	0.225416	0	0.256643	0.14297	0	0	0.0727579	0.0149833
GSE32062_GSM794980	High-Grade Serous Epithelial Ovarian Carcinoma	0.142874	0.0666754	0	0.0919529	0	0	0	0	0	0	0.0726754	0	0	0.00922079	0	0.0675996	0	0.44712	0	0	0.0490142	0.0528678
GSE32062_GSM794981	High-Grade Serous Epithelial Ovarian Carcinoma	0.0955825	0.0123746	0	0	0.0542485	0.0462988	0.0076676	0	0	0	0	0.0166519	0.121149	0	0.0349405	0	0.126005	0.474773	0	0.1	0	0.0103082
GSE32062_GSM794983	High-Grade Serous Epithelial Ovarian Carcinoma	0.320482	0.100181	0	0.00180881	0.00203657	0.0134786	0	0	0	0.0254248	0.0438567	0.00210675	0.0520982	0	0	0.085592	0.0224984	0.315955	0	0	0.00369641	0.010785
GSE32062_GSM795007	High-Grade Serous Epithelial Ovarian Carcinoma	0.0758749	0.0306396	0	0.0106934	0.0110929	0.0296168	0	0	0	0	0.0599424	0	0.0541831	0	0.00856258	0	0.201904	0.432184	0	0	0.0555481	0.0297587
GSE32062_GSM795017	High-Grade Serous Epithelial Ovarian Carcinoma	0.297736	0.108943	0	0.0221708	0	0.00407576	0	0	0	0.0364577	0.0826411	0	0.0415592	0	0.125063	0	0.189293	0	0	0	0.0216258	0.0704346
GSE32062_GSM795021	High-Grade Serous Epithelial Ovarian Carcinoma	0.268564	0.199726	0	0.0140849	0.0528071	0	0	0.00506069	0	0.0367935	0	0	0.0646422	0	0.0820177	0	0.163619	0.0737245	0	0	0.00326353	0.0356964
GSE32062_GSM795026	High-Grade Serous Epithelial Ovarian Carcinoma	0	0.0492613	0	0.0460429	0.0347664	0.0589099	0	0	0	0	0	0.0542302	0.227161	0	0.239789	0	0.265989	0.0238493	0	0	0	0
GSE32062_GSM795028	High-Grade Serous Epithelial Ovarian Carcinoma	0.225867	0.109848	0	0	0.0568815	0	0	0	0.0227154	0	0.0230549	0	0	0	0.117055	0	0.190563	0.105693	0	0	0.148323	0
GSE32062_GSM795032	High-Grade Serous Epithelial Ovarian Carcinoma	0.0780277	0.0495604	0	0.0624818	0.00559969	0.049054	0	0	0	0.0275039	0.100936	0	0.0668826	0	0.262546	0.0147446	0.223819	0	0	0	0.0346043	0.0242397
GSE32062_GSM795035	High-Grade Serous Epithelial Ovarian Carcinoma	0.0755206	0.211357	0	0.0301158	0.0122176	0	0	0.0364625	0.036203	0	0.022816	0	0	0	0.223325	0	0.232344	0	0	0	0.0698164	0.0498223
GSE32062_GSM795036	High-Grade Serous Epithelial Ovarian Carcinoma	0.138474	0.0378365	0.00735159	0.0122752	0	0.00468977	0	0	0	0.038748	0.0503791	0	0.136157	0	0.111215	0.165108	0.141919	0.155847	0	0	0	0
GSE32062_GSM795042	High-Grade Serous Epithelial Ovarian Carcinoma	0	0	0	0.0258565	0.0279857	0.052933	0	0.00882581	0	0	0.0719166	0	0.046238	0	0	0.0915363	0.080813	0.538156	0	0	0.0557396	0
GSE32062_GSM795062	High-Grade Serous Epithelial Ovarian Carcinoma	0	0	0.0601433	0.0968722	0	0.0333241	0	0	0	0.041119	0.109883	0	0.105414	0.0055423	0.10031	0.200372	0.121112	0.125908	0	0	0	0
GSE32062_GSM795063	High-Grade Serous Epithelial Ovarian Carcinoma	0	0.143756	0	0.101723	0	0.0645138	0	0	0.0539711	0	0.0907617	0	0.047663	0	0.247247	0.085381	0.119562	0	0	0	0.0454213	0
GSE32062_GSM795104	High-Grade Serous Epithelial Ovarian Carcinoma	0.116407	0.0443484	0	0.0432553	0.0181064	0.05561	0	0	0	0	0.0698787	0	0.0792018	0	0.302541	0.0120578	0.224897	0	0	0	0.033696	0
GSE32062_GSM795121	High-Grade Serous Epithelial Ovarian Carcinoma	0	0	0	0.01496	0.0110879	0.0351352	0	0	0	0	0	0.0153633	0.17868	0	0.05074	0.218106	0.0749976	0.40093	0	0	0	0

## Sheet: GSE135820
Sample	Morphology	B cells naive	B cells memory	Plasma cells	T cells CD8	T cells CD4 naive	T cells CD4 memory resting	T cells CD4 memory activated	T cells follicular helper	T cells regulatory (Tregs)	T cells gamma delta	NK cells resting	NK cells activated	Monocytes	Macrophages M0	Macrophages M1	Macrophages M2	Dendritic cells resting	Dendritic cells activated	Mast cells resting	Mast cells activated	Eosinophils	Neutrophils
GSE135820_GSM4030684	High-Grade Serous Epithelial Ovarian Carcinoma	0.0785399	0.0521578	0	0.00687133	0.0157348	0.0363606	0	0	0	0	0.0747503	0	0	0.0218322	0	0	0.0275596	0.549014	0	0	0.0963716	0.0408078
GSE135820_GSM4030694	High-Grade Serous Epithelial Ovarian Carcinoma	0	0.163202	0.0695741	0.154566	0	0.0535069	0	0	0.00209587	0.0659033	0.187121	0	0.0493678	0	0.0805032	0.0175797	0.147727	0	0	0	0.00885288	0
GSE135820_GSM4030704	High-Grade Serous Epithelial Ovarian Carcinoma	0.09468	0.0365204	0	0.0604174	0.00813041	0.0518433	0	0	0	0.0237308	0.118977	0	0.0668618	0	0.236016	0	0.243175	0	0	0	0.0314487	0.0281994
GSE135820_GSM4030705	High-Grade Serous Epithelial Ovarian Carcinoma	0.247293	0.0691501	0	0	0.0487043	0	0.03351	0	0	0	0	0.0258635	0.0795845	0	0	0	0.138192	0.294231	0	0	0.0219578	0.0415146
GSE135820_GSM4030713	High-Grade Serous Epithelial Ovarian Carcinoma	0.349727	0.141268	0	0.00885021	0.000790753	0.0177885	0	0	0	0	0.05899	0	0	0	0.0719514	0	0.0732707	0.198986	0	0	0.0742069	0.00417043
GSE135820_GSM4030717	High-Grade Serous Epithelial Ovarian Carcinoma	0.0906543	0.0496315	0	0.047725	0.00906291	0.0560208	0	0	0	0.0126577	0.0805334	0	0	0.0157283	0	0	0	0.510981	0	0	0.0996504	0.0273549
GSE135820_GSM4030743	High-Grade Serous Epithelial Ovarian Carcinoma	0.0237387	0	0	0	0.00653341	0.0136588	0.054428	0	0	0	0	0.147982	0.203205	0	0.248405	0	0.229653	0.0723962	0	0	0	0
GSE135820_GSM4030772	High-Grade Serous Epithelial Ovarian Carcinoma	0	0	0	0.0665443	0.00972526	0.0570151	0	0	0	0.00555782	0.139268	0	0.0564462	0	0.0722118	0	0.13079	0.410198	0	0	0.0522436	0
GSE135820_GSM4030898	High-Grade Serous Epithelial Ovarian Carcinoma	0.183775	0.210214	0	0.0820213	0	0	0	0.0274373	0.0223812	0	0.0544508	0.00654821	0.0177567	0	0.18323	0	0.189651	0	0	0	0.00493764	0.0175971
GSE135820_GSM4030941	High-Grade Serous Epithelial Ovarian Carcinoma	0	0	0.044677	0.163544	0	0.0311874	0	0	0	0.206033	0.260852	0.0835329	0.0552864	0	0	0.137445	0	0.0174435	0	0	0	0
GSE135820_GSM4030977	High-Grade Serous Epithelial Ovarian Carcinoma	0.212553	0.0911025	0	0.0185582	0	0	0	0	0	0	0.084361	0	0.038245	0	0.0414688	0	0.0918056	0.31882	0	0	0.0203986	0.0826876
GSE135820_GSM4031063	High-Grade Serous Epithelial Ovarian Carcinoma	0	0.019357	0	0.0407758	0.018794	0.0586719	0	0	0.00466361	0	0.0666245	0	0.114685	0	0.0948373	0	0.175459	0.386249	0	0	0.0190018	0.000880994
GSE135820_GSM4031105	High-Grade Serous Epithelial Ovarian Carcinoma	0	0.191368	0	0.0993252	0	0.0505565	0	0	0.013673	0	0.107277	0	0.0706283	0	0.221388	0.0128668	0.205948	0	0	0	0.0269694	0
GSE135820_GSM4031175	High-Grade Serous Epithelial Ovarian Carcinoma	0	0	0	0.0203159	0.0242599	0.0426024	0	0.00380425	0	0	0.0665877	0	0.0400842	0	0	0.0825046	0.10205	0.550441	0	0	0.0569505	0.0103994
GSE135820_GSM4031188	High-Grade Serous Epithelial Ovarian Carcinoma	0	0	0	0.015799	0.0325661	0.0529049	0	0.0105694	0	0	0.0383571	0	0.0549971	0	0.00784373	0	0.143306	0.564632	0	0	0.0737902	0.00523445
GSE135820_GSM4031217	High-Grade Serous Epithelial Ovarian Carcinoma	0.0512127	0.00921547	0.0343401	0.000919351	0.00140305	0.00342778	0.000840659	0	0	0	0	0	0	0.115149	0	0.203385	0.136809	0.280452	0	0	0.162847	0
GSE135820_GSM4031226	High-Grade Serous Epithelial Ovarian Carcinoma	0	0.0793264	0	0.0530261	0.0191619	0.0382601	0	0.0184505	0.0169	0	0.0410688	0	0.0678241	0	0.0679944	0	0.101499	0.449364	0	0	0.0471249	0
GSE135820_GSM4031254	High-Grade Serous Epithelial Ovarian Carcinoma	0.131179	0.0848442	0	0	0.0521042	0.0173666	0	0.00310472	0	0	0	0	0.143933	0	0.119856	0	0.16684	0.279929	0	0	0.000842694	0
GSE135820_GSM4031258	High-Grade Serous Epithelial Ovarian Carcinoma	0.349271	0.107232	0	0	0.0176259	0.0127712	0	0	0	0	0	0	0.0505145	0	0.135424	0	0.19948	0.0784661	0	0	0.0492153	0
GSE135820_GSM4031276	High-Grade Serous Epithelial Ovarian Carcinoma	0.322401	0.112664	0	0.00433447	0.0164218	0.0166761	0.00857472	0	0	0.031196	0	0.0699337	0.120702	0	0.160924	0.0274189	0.108753	0	0	0	0	0
GSE135820_GSM4031295	High-Grade Serous Epithelial Ovarian Carcinoma	0.0357844	0.00625503	0.0353041	0.111562	0	0.0339454	0	0	0	0.0935648	0.113895	0.115167	0.100584	0	0.0539382	0.0546987	0.138504	0.0896674	0	0	0	0.0171313
GSE135820_GSM4031297	High-Grade Serous Epithelial Ovarian Carcinoma	0.189161	0.0524629	0	0.0206914	0.0139697	0.0357025	0	0	0.00651938	0.0099143	0.00728615	0	0.126839	0	0.132692	0.107656	0.0784274	0.218678	0	0	0	0
GSE135820_GSM4031307	High-Grade Serous Epithelial Ovarian Carcinoma	0.0465196	0.301758	0	0.0560315	0.00164569	0.00218514	0	0.0347105	0.0508167	0	0.0229351	0.00958974	0.0249175	0	0.20756	0	0.231344	0	0	0	0.0099869	0
GSE135820_GSM4031308	High-Grade Serous Epithelial Ovarian Carcinoma	0.231677	0.105863	0	0	0.0566267	0	0.00140774	0	0.0269494	0.00198919	0.03098	0	0.00846734	0	0.000462928	0.0135491	0.113622	0.377204	0	0	0.0312009	0
GSE135820_GSM4031309	High-Grade Serous Epithelial Ovarian Carcinoma	0.22957	0.189932	0	0	0.0567097	0.00277287	0	0.0185103	0	0	0	0	0.105418	0	0.183096	0	0.202852	0	0	0	0.0111389	0
GSE135820_GSM4031316	High-Grade Serous Epithelial Ovarian Carcinoma	0.134639	0.0977362	0	0.0307355	0.0381732	0.0547155	0	0	0	0	0	0.000575298	0.0950835	0	0.190064	0	0.148251	0.210027	0	0	0	0
GSE135820_GSM4031363	High-Grade Serous Epithelial Ovarian Carcinoma	0.0255684	0.0329319	0	0	0.034897	0.0456253	0	0.00984755	0	0	0.0339009	0	0	0	0	0	0	0.693613	0	0	0.094483	0.0291332
GSE135820_GSM4031380	High-Grade Serous Epithelial Ovarian Carcinoma	0.0939307	0.101501	0	0.0190685	0.0174599	0.0262438	0	0.0109275	0.0229691	0	0.066723	0	0.018374	0	0.112789	0	0.10945	0.330483	0	0	0.0700804	0
GSE135820_GSM4031416	High-Grade Serous Epithelial Ovarian Carcinoma	0.251488	0.0854039	0	0	0.00231645	0.000261724	0	0	0	0	0.00294996	0	0	0	0	0.159454	0	0.411809	0	0	0.031438	0.0548799
GSE135820_GSM4031431	High-Grade Serous Epithelial Ovarian Carcinoma	0.120993	0.111045	0	0.0226871	0.0115186	0	0	0	0.00481704	0.0136633	0	0.00205192	0.119198	0	0.0917942	0.0831085	0.0643125	0.34523	0	0	0	0.00958128
GSE135820_GSM4031462	High-Grade Serous Epithelial Ovarian Carcinoma	0	0	0	0.0292155	0.0300919	0.0562068	0	0.00509882	0	0	0.0722831	0	0.0563323	0	0.0123177	0.020277	0.139953	0.498002	0	0	0.0709957	0.00922611
GSE135820_GSM4031487	High-Grade Serous Epithelial Ovarian Carcinoma	0.33554	0.14089	0	0	0.00392539	0	0	0	0.0472443	0.0285752	0	0	0.0554996	0	0.116392	0.116792	0.0242184	0.0979593	0	0	0	0.0329632
GSE135820_GSM4031526	High-Grade Serous Epithelial Ovarian Carcinoma	0	0	0	0.0209405	0.026469	0.0499852	0	0.0163439	0	0	0.063994	0	0.0494572	0	0	0.0233898	0.105029	0.59161	0	0	0.0527817	0
GSE135820_GSM4031541	High-Grade Serous Epithelial Ovarian Carcinoma	0	0.0181465	0	0.0469678	0.0223619	0.0663104	0	0.00889997	0	0	0.0603728	0	0.125957	0	0.204231	0	0.21753	0.204344	0	0	0.0248779	0
GSE135820_GSM4031554	High-Grade Serous Epithelial Ovarian Carcinoma	0.084148	0.0417015	0	0.0155819	0.0209475	0.0424557	0	0	0	0	0.0748748	0	0.000288908	0	0	0	0.0737473	0.580857	0	0	0.0653979	0
GSE135820_GSM4031628	High-Grade Serous Epithelial Ovarian Carcinoma	0.0846905	0.0432611	0	0.005606	0.0165973	0.0302207	0	0	0	0	0.0765612	0	0	0	0	0.00599429	0.0569245	0.615778	0	0	0.0643667	0
GSE135820_GSM4031640	High-Grade Serous Epithelial Ovarian Carcinoma	0.0448933	0.090197	0	0	0.0670329	0	0	0.0127915	0.0314252	0	0.0436349	0	0	0	0	0	0.0658578	0.582543	0.00706762	0	0.0440246	0.0105327
GSE135820_GSM4031650	High-Grade Serous Epithelial Ovarian Carcinoma	0.0488382	0.0297182	0	0.00277841	0.017455	0.0290535	0	0.00237654	0	0	0.0547001	0	0	0	0	0.136775	0	0.6191	0	0	0.0512657	0.00793852
GSE135820_GSM4031663	High-Grade Serous Epithelial Ovarian Carcinoma	0.110773	0.0530563	0	0.0359045	0.0371126	0.0508648	0	0	0	0	0	0	0.147051	0	0.184407	0	0.194715	0.186116	0	0	0	0
GSE135820_GSM4031697	High-Grade Serous Epithelial Ovarian Carcinoma	0.00856745	0.00553059	0	0.0269477	0.023082	0.0562086	0	0	0	0	0.0498693	0	0.113774	0	0.200112	0	0.197039	0.261742	0	0	0.0435115	0.0136161
GSE135820_GSM4031710	High-Grade Serous Epithelial Ovarian Carcinoma	0	0	0	0.243431	0	0.00813397	0	0	0	0.0547606	0.198376	0	0.0762352	0	0.204181	0.00489568	0.195621	0	0	0	0.0143652	0
GSE135820_GSM4031763	High-Grade Serous Epithelial Ovarian Carcinoma	0.118625	0.081469	0	0.010038	0.0410382	0.0126425	0	0	0	0	0	0	0.119107	0	0.0549474	0.0235807	0.118874	0.419678	0	0	0	0
GSE135820_GSM4031789	High-Grade Serous Epithelial Ovarian Carcinoma	0.156916	0.182673	0	0	0.0649315	0	0.0247001	0	0.0592934	0	0	0.131672	0	0	0.178148	0	0.17461	0	0	0	0.0270554	0
GSE135820_GSM4031797	High-Grade Serous Epithelial Ovarian Carcinoma	0.0546783	0.0295305	0	0.0178219	0.0404432	0.0647301	0	0	0	0	0	0	0.159376	0	0.203771	0.0191092	0.202598	0.207942	0	0	0	0
GSE135820_GSM4031802	High-Grade Serous Epithelial Ovarian Carcinoma	0.407348	0.132045	0	0	0.00927285	0.00801164	0.00733008	0	0	0.00934216	0	0.0527429	0.0406318	0	0.0525299	0	0.0283725	0.230789	0	0	0.0215849	0
GSE135820_GSM4031813	High-Grade Serous Epithelial Ovarian Carcinoma	0.031812	0.0197898	0	0.012628	0.014059	0.0284232	0	0.00550756	0	0	0.0709397	0	0.0451156	0	0	0.00896909	0.139854	0.52983	0	0	0.0647472	0.0283247
GSE135820_GSM4031818	High-Grade Serous Epithelial Ovarian Carcinoma	0.18695	0.0717749	0	0	0.0703521	0	0	0	0	0	0.0482344	0	0	0	0	0	0.0221106	0.495764	0	0	0.0652233	0.0395904
GSE135820_GSM4031848	High-Grade Serous Epithelial Ovarian Carcinoma	0.198933	0.138913	0	0	0.0487053	0	0	0	0	0.00473515	0	0.0620742	0.0640578	0	0.108807	0.0846346	0.053497	0.211585	0	0	0.0240586	0
GSE135820_GSM4031852	High-Grade Serous Epithelial Ovarian Carcinoma	0.233411	0.0902338	0	0	0.0559379	0	0	0.00506552	0.0105971	0	0.0420826	0	0	0.00265725	0	0	0.0129558	0.459155	0	0	0.0530646	0.0348388
GSE135820_GSM4031853	High-Grade Serous Epithelial Ovarian Carcinoma	0	0	0	0.0288024	0.0304588	0.0588722	0	0.00465807	0	0	0.0705446	0	0.0549149	0	0.0609676	0.0109909	0.113742	0.49455	0	0	0.0650207	0.00647761
GSE135820_GSM4031860	High-Grade Serous Epithelial Ovarian Carcinoma	0	0	0	0.0305619	0.0305764	0.0604686	0	0	0	0	0.0676445	0	0.0678757	0	0.13663	0	0.24361	0.290354	0	0	0.0664942	0.00578518
GSE135820_GSM4031865	High-Grade Serous Epithelial Ovarian Carcinoma	0	0.0125434	0	0.0578473	0.0163135	0.0606089	0	0.0238645	0	0	0.0856814	0	0.0732859	0	0.123808	0	0.189488	0.294415	0	0	0.0621443	0
GSE135820_GSM4031866	High-Grade Serous Epithelial Ovarian Carcinoma	0.124481	0.0572968	0	0.00206398	0.01326	0.0241297	0	0	0	0	0.0683804	0	0	0	0	0	0.0689038	0.524874	0	0	0.0679195	0.0486906
GSE135820_GSM4031920	High-Grade Serous Epithelial Ovarian Carcinoma	0.201536	0.21711	0	0.0127953	0.0351174	0	0	0.0147162	0	0.0152675	0	0.0374689	0.0992488	0	0.115713	0	0.165837	0.0851904	0	0	0	0
GSE135820_GSM4031931	High-Grade Serous Epithelial Ovarian Carcinoma	0.0603048	0.0484856	0	0.182171	0	0.0259384	0	0	0	0.0362915	0.0658103	0	0.129779	0	0.235399	0	0.21582	0	0	0	0	0
GSE135820_GSM4032002	High-Grade Serous Epithelial Ovarian Carcinoma	0.0653595	0.0873002	0	0.187495	0	0	0	0	0.0202239	0	0.033784	0.0689181	0.135185	0	0.179234	0.061706	0.160794	0	0	0	0	0
GSE135820_GSM4032008	High-Grade Serous Epithelial Ovarian Carcinoma	0.0924296	0.30488	0	0.0352329	0	0	0	0.0337918	0.0782184	0	0.0314148	0	0.00550114	0	0.228903	0	0.183816	0	0	0	0.00581267	0
GSE135820_GSM4032020	High-Grade Serous Epithelial Ovarian Carcinoma	0	0	0	0.0223602	0.0265685	0.0485033	0	0.0071856	0	0	0.0688775	0	0.0437756	0	0	0.0642049	0.0892892	0.574588	0	0	0.0546477	0
GSE135820_GSM4032046	High-Grade Serous Epithelial Ovarian Carcinoma	0	0.034812	0	0.0900003	0	0.0659823	0	0	0	0.00222036	0.145516	0	0.100596	0	0.281403	0	0.24252	0	0	0	0.0369507	0
GSE135820_GSM4032058	High-Grade Serous Epithelial Ovarian Carcinoma	0.200362	0.232611	0	0	0.0336064	0	0	0.00319296	0.0859587	0	0.0121915	0	0.0195123	0	0.234565	0	0.178001	0	0	0	0	0
GSE135820_GSM4032062	High-Grade Serous Epithelial Ovarian Carcinoma	0.235818	0.0970705	0	0	0.00774362	0.0158563	0	0	0.00865416	0	0.0624671	0	0	0	0.058448	0	0.0913074	0.350638	0	0	0.071997	0
GSE135820_GSM4032092	High-Grade Serous Epithelial Ovarian Carcinoma	0.0573636	0.00813778	0	0	0.000475085	0.00749103	0.0315017	0	0.00284346	0.0335587	0	0.087503	0.136212	0.0172289	0.0109105	0.258273	0	0.34398	0	0	0	0.0045202
GSE135820_GSM4032093	High-Grade Serous Epithelial Ovarian Carcinoma	0.240144	0.11769	0	0	0.123631	0.00892526	0.0156889	0	0	0	0.00936972	0	0.0144741	0	0.000111479	0	0.0501779	0.388489	0	0	0.0312983	0
GSE135820_GSM4032107	High-Grade Serous Epithelial Ovarian Carcinoma	0	0.0127608	0	0.0278688	0.0221127	0.0474743	0	0.00785489	0	0	0.058673	0	0	0.0667906	0.0817005	0.246597	0	0.352651	0	0	0.0755164	0
GSE135820_GSM4032114	High-Grade Serous Epithelial Ovarian Carcinoma	0.0982557	0.206686	0	0.0232267	0.0801005	0	0	0.00895396	0.0253844	0	0.00451787	0.0289293	0	0	0.217994	0	0.223947	0	0	0	0.082005	0
GSE135820_GSM4032122	High-Grade Serous Epithelial Ovarian Carcinoma	0.321599	0.109472	0	0	0	0	0	0	0.0318199	0.0032347	0.00470028	0.00110419	0.0510858	0	0.0218483	0.0789229	0.113421	0.227541	0	0	0.03525	0
GSE135820_GSM4032158	High-Grade Serous Epithelial Ovarian Carcinoma	0.0708657	0.191504	0	0.0662445	0	0	0	0	0.118714	0	0	0.0182909	0.00542746	0	0.250986	0	0.262181	0	0	0	0.0157861	0
GSE135820_GSM4032196	High-Grade Serous Epithelial Ovarian Carcinoma	0.0710133	0.0195545	0	0	0.0626077	0.0293086	0.0503553	0	0	0	0	0.107633	0.0718415	0	0	0	0.0457848	0.541901	0	0	0	0
GSE135820_GSM4032205	High-Grade Serous Epithelial Ovarian Carcinoma	0	0	0	0.0647606	0.0158976	0.0292576	0	0	0	0	0.0760483	0	0.0588611	0	0.00778864	0	0.203403	0.466263	0	0	0.0703092	0.00741053
GSE135820_GSM4032233	High-Grade Serous Epithelial Ovarian Carcinoma	0	0	0	0.0538826	0.0197063	0.0594815	0	0	0	0	0.0890118	0	0.074313	0	0.144825	0.0213032	0.176199	0.317402	0	0	0.0438753	0
GSE135820_GSM4032257	High-Grade Serous Epithelial Ovarian Carcinoma	0	0	0	0.013328	0.0239429	0.0408767	0	0.0125702	0	0	0.0603964	0	0.0355142	0	0	0.106719	0.00410876	0.652015	0	0	0.050529	0
GSE135820_GSM4032266	High-Grade Serous Epithelial Ovarian Carcinoma	0	0	0	0.0152377	0.0239706	0.0419222	0	0.0137493	0	0	0.0632676	0	0.0390086	0	0	0.072962	0.0305009	0.647827	0	0	0.0515541	0
GSE135820_GSM4032272	High-Grade Serous Epithelial Ovarian Carcinoma	0.101881	0.0481839	0	0	0.0201942	0.0227127	0	0.0113901	0.00283903	0	0.0484487	0	0	0	0	0	0.0403618	0.587985	0	0	0.0726191	0.0433849
GSE135820_GSM4032304	High-Grade Serous Epithelial Ovarian Carcinoma	0.128467	0.266795	0	0.05323	0	0	0	0.0263271	0.0486539	0	0.0276786	0.00641673	0.0148135	0	0.198671	0	0.219172	0	0	0	0.00977521	0
GSE135820_GSM4032311	High-Grade Serous Epithelial Ovarian Carcinoma	0.0708426	0.0361927	0	0.0222809	0.0243808	0.0463312	0	0	0	0	0.070185	0	0.00878713	0	0	0.0148691	0.0518366	0.601151	0	0	0.0531431	0
GSE135820_GSM4032340	High-Grade Serous Epithelial Ovarian Carcinoma	0.305965	0.11889	0	0.0325228	0	0	0	0	0.00680613	0	0.0441196	0	0	0.0225825	0.0772671	0.0554389	0	0.215289	0	0	0.0426036	0.078516
GSE135820_GSM4032356	High-Grade Serous Epithelial Ovarian Carcinoma	0.16213	0.230047	0	0.0135832	0.0772611	0	0	0	0.0101486	0	0	0.133472	0.0461543	0	0.182144	0	0.135864	0	0	0	0.00919557	0
GSE135820_GSM4032363	High-Grade Serous Epithelial Ovarian Carcinoma	0.0399437	0.0614074	0	0.077388	0	0.0543471	0	0	0	0.0245262	0.130849	0	0.0724333	0	0.213063	0	0.222179	0.0359118	0	0	0.0493859	0.0185653
GSE135820_GSM4032376	High-Grade Serous Epithelial Ovarian Carcinoma	0.100893	0.047244	0	0.0232432	0.0241236	0.0478753	0	0	0	0	0.0682529	0	0.0209037	0	0.107499	0	0.136066	0.34064	0	0	0.0719773	0.011281
GSE135820_GSM4032393	High-Grade Serous Epithelial Ovarian Carcinoma	0.230873	0.127981	0	0	0.0539231	0.00678085	0	0.00479108	0	0	0	0	0.108493	0	0.169708	0	0.172779	0.0715458	0	0	0.0223955	0.0307293
GSE135820_GSM4032430	High-Grade Serous Epithelial Ovarian Carcinoma	0.194036	0.233381	0	0.0288287	0.0710563	0	0	0.0048549	0.0119988	0	0.029136	0	0.0210559	0	0.192845	0	0.200828	0	0	0	0.0119795	0
GSE135820_GSM4032433	High-Grade Serous Epithelial Ovarian Carcinoma	0.106777	0.259426	0	0.00543094	0.0906784	0	0	0	0.0622721	0	0.0366765	0	0.0438852	0	0.221883	0	0.172971	0	0	0	0	0
GSE135820_GSM4032434	High-Grade Serous Epithelial Ovarian Carcinoma	0.109407	0.0466832	0	0.0451653	0.00179744	0.0352956	0	0	0	0.0243597	0.101057	0	0.00473884	0.0302174	0.0197267	0.253578	0	0.301379	0	0	0	0.0265957
GSE135820_GSM4032435	High-Grade Serous Epithelial Ovarian Carcinoma	0.127765	0.0371465	0.0667345	0.0620328	0	0	0	0	0	0.142426	0.0966014	0.0618281	0.0811468	0.0358705	0.0562325	0.232216	0	0	0	0	0	0
GSE135820_GSM4032452	High-Grade Serous Epithelial Ovarian Carcinoma	0.0260334	0.0200466	0	0.07132	0.00502018	0.0213176	0	0	0	0	0.0764939	0	0.00668183	0.0410287	0	0.274731	0	0.457327	0	0	0	0
GSE135820_GSM4032462	High-Grade Serous Epithelial Ovarian Carcinoma	0.0919713	0.0384384	0	0.0116106	0.0149213	0.0304217	0	0	0.00684806	0	0.0588533	0	0.0532708	0	0	0.0737671	0.0518936	0.533832	0	0	0.0341715	0
GSE135820_GSM4032470	High-Grade Serous Epithelial Ovarian Carcinoma	0.089417	0.051571	0	0.0250247	0.0230851	0.0589248	0	0	0	0	0.0665741	0	0	0.00701688	0	0	0	0.560922	0	0	0.0773578	0.0401071
GSE135820_GSM4032475	High-Grade Serous Epithelial Ovarian Carcinoma	0.0430551	0.0582906	0	0.0833543	0	0.0564174	0	0	0	0.0340208	0.129478	0	0.0713386	0	0.23636	0	0.229046	0	0	0	0.0406674	0.0179717
GSE135820_GSM4032477	High-Grade Serous Epithelial Ovarian Carcinoma	0.179652	0.244987	0	0.0422406	0.0492296	0	0	0	0.0038863	0.0140544	0.071629	0	0.024854	0	0.181619	0	0.157571	0	0	0	0.0302775	0
GSE135820_GSM4032487	High-Grade Serous Epithelial Ovarian Carcinoma	0.234062	0.089309	0	0	0.0612353	0	0	0	0	0	0.0457074	0	0	0.0208573	0	0	0.0125447	0.424465	0	0	0.0792755	0.0325431
GSE135820_GSM4032490	High-Grade Serous Epithelial Ovarian Carcinoma	0	0	0	0.0608778	0.0253774	0.0630855	0	0	0	0	0.0686488	0	0.114374	0	0.192273	0	0.279976	0.174053	0	0	0.0213348	0
GSE135820_GSM4032495	High-Grade Serous Epithelial Ovarian Carcinoma	0.138242	0.270297	0	0.0218864	0.0693246	0	0	0	0.0707865	0	0.041601	0	0.0145848	0	0.239248	0.0340008	0.0881924	0	0	0	0.0118364	0
GSE135820_GSM4032498	High-Grade Serous Epithelial Ovarian Carcinoma	0.210359	0.0633502	0	0.0113088	0.0387508	0.050583	0	0	0	0	0	0	0	0	0	0	0	0.364899	0	0	0.26075	0
GSE135820_GSM4032506	High-Grade Serous Epithelial Ovarian Carcinoma	0.132776	0.0480498	0	0.104214	0	0.0260842	0	0	0	0.150635	0.191994	0	0.0488857	0	0.128558	0.0179479	0.150856	0	0	0	0	0
GSE135820_GSM4032516	High-Grade Serous Epithelial Ovarian Carcinoma	0	0	0	0.0598951	0.0268238	0.0623514	0	0	0	0	0.102245	0	0.0574158	0	0.134051	0.0694474	0.140048	0.299156	0	0	0.0485655	0
GSE135820_GSM4032519	High-Grade Serous Epithelial Ovarian Carcinoma	0.172501	0.0629618	0	0.0815196	0	0.0221754	0	0	0	0.117754	0.157539	0	0.0353659	0	0.00798566	0.0773142	0.0754557	0.189428	0	0	0	0
GSE135820_GSM4032525	High-Grade Serous Epithelial Ovarian Carcinoma	0.21863	0.0546394	0	0	0.0109806	0.0118336	0.0341358	0	0	0.0152813	0	0.111745	0.145409	0	0.193989	0.0561257	0.106749	0	0	0	0	0.0404823
GSE135820_GSM4032532	High-Grade Serous Epithelial Ovarian Carcinoma	0.0543991	0.179294	0	0.0574887	0.00470208	0.031565	0	0.0254772	0	0	0.0212005	0	0	0	0.227242	0.0146491	0.17248	0	0	0	0.211502	0
GSE135820_GSM4032534	High-Grade Serous Epithelial Ovarian Carcinoma	0.0909453	0.16953	0.0204587	0.048863	0	0.0269837	0	0	0	0.0459089	0.118971	0	0	0.0998819	0.180269	0.15424	0.0177161	0	0	0	0.00604609	0.0201861
GSE135820_GSM4032545	High-Grade Serous Epithelial Ovarian Carcinoma	0.265216	0.0808246	0	0	0	0	0	0	0	0.00947153	0	0.00682342	0	0	0	0.04087	0.0349045	0.308541	0	0	0.141776	0.111573
GSE135820_GSM4032548	High-Grade Serous Epithelial Ovarian Carcinoma	0.127786	0.0863073	0	0.0394464	0	0.0151266	0	0	0.0121312	0.0442514	0.000906592	0.0175793	0.0914522	0	0.268724	0.29629	0	0	0	0	0	0
GSE135820_GSM4032550	High-Grade Serous Epithelial Ovarian Carcinoma	0.106297	0.0520541	0	0.0176795	0.0194195	0.0446813	0	0.00287165	0.0117249	0	0.0595345	0	0	0.00708053	0	0.117811	0	0.515022	0	0	0.0458234	0
GSE135820_GSM4032561	High-Grade Serous Epithelial Ovarian Carcinoma	0.115445	0.0508254	0	0	0.0473668	0.0264229	0	0	0	0	0.0674541	0	0	0	0	0	0.0472192	0.563534	0	0	0.0817325	0
GSE135820_GSM4032568	High-Grade Serous Epithelial Ovarian Carcinoma	0.32263	0.125097	0	0	0.000177836	0.00416357	0	0	0	0	0.0589506	0	0	0	0	0	0.0203501	0.411944	0	0	0.0566867	0
GSE135820_GSM4032581	High-Grade Serous Epithelial Ovarian Carcinoma	0.101816	0.0471567	0	0.0205624	0.0172771	0.0369438	0	0	0	0	0.0818933	0	0.0348601	0	0.0992381	0	0.138694	0.346791	0	0	0.0422953	0.0324717
GSE135820_GSM4032614	High-Grade Serous Epithelial Ovarian Carcinoma	0.140603	0.0941674	0	0	0.0113988	0	0	0.00677021	0.00274391	0	0.0415304	0	0.0103603	0	0.0206154	0	0.14101	0.415422	0	0	0.0743319	0.0410468
GSE135820_GSM4032618	High-Grade Serous Epithelial Ovarian Carcinoma	0	0.0100257	0	0.0216655	0.0267967	0.0499938	0	0.00287411	0	0	0.0750055	0	0.0306915	0	0.00932155	0.0116203	0.103283	0.579466	0	0	0.0690469	0.0102091
GSE135820_GSM4032634	High-Grade Serous Epithelial Ovarian Carcinoma	0.118185	0.0297165	0.00382486	0.174103	0	0	0	0	0	0.0884815	0.0899769	0.0566163	0.117617	0	0.136071	0.120719	0.0646895	0	0	0	0	0
GSE135820_GSM4032670	High-Grade Serous Epithelial Ovarian Carcinoma	0.232406	0.0898946	0	0	0.0468767	0	0	0	0.00353078	0	0.0524503	0	0	0.00208379	0	0	0.0238941	0.40949	0	0	0.0870813	0.0522924
GSE135820_GSM4032676	High-Grade Serous Epithelial Ovarian Carcinoma	0.28736	0.0988502	0	0	0.0365362	0.00806195	6.34e-05	0	0	0	0.00473875	0	0.050191	0	0.0674012	0	0.138545	0.245001	0	0	0.0155285	0.0477235
GSE135820_GSM4032697	High-Grade Serous Epithelial Ovarian Carcinoma	0	0.186052	0	0.12911	0	0.0673829	0	0	0.0316494	0	0.0837842	0	0.0628821	0	0.222673	0.0896321	0.118269	0	0	0	0.0085645	0
GSE135820_GSM4032724	High-Grade Serous Epithelial Ovarian Carcinoma	0	0.0145833	0	0.0495462	0.0266691	0.0658182	0	0	0.000994566	0	0.0338822	0	0.0952458	0	0.190468	0	0.168138	0.313301	0	0	0.0413534	0
GSE135820_GSM4032726	High-Grade Serous Epithelial Ovarian Carcinoma	0.0677798	0.0500682	0	0.0288985	0.0272135	0.0390182	0	0	0	0	0.0444748	0	0.0469355	0	0.0687742	0.0741431	0.0328964	0.479198	0	0	0.0405995	0
GSE135820_GSM4032740	High-Grade Serous Epithelial Ovarian Carcinoma	0.229536	0.148309	0	0.0489739	0.0106253	0	0	0	0.0115608	0	0.0747869	0.0102748	0	0	0.197061	0	0.224794	0	0	0	0.0440791	0
GSE135820_GSM4032741	High-Grade Serous Epithelial Ovarian Carcinoma	0	0.0283716	0	0.0124063	0.0281472	0.0571279	0	0	0	0	0.0729861	0	0	0.00294489	0	0	0.0305985	0.693444	0	0	0.0360164	0.0379572
GSE135820_GSM4032748	High-Grade Serous Epithelial Ovarian Carcinoma	0	0	0	0.0138441	0.0259195	0.0443596	0	0.0138914	0	0	0.0585941	0	0.0377375	0	0	0.0922407	0.0129932	0.654241	0	0	0.0461792	0
GSE135820_GSM4032790	High-Grade Serous Epithelial Ovarian Carcinoma	0.278921	0.103433	0	0.0093444	0	0	0	0	0.00584423	0.0321607	0.0950301	0	0.0172223	0	0.17469	0	0.17935	0	0	0	0.0310555	0.0729477
GSE135820_GSM4032806	High-Grade Serous Epithelial Ovarian Carcinoma	0.155399	0.0634934	0	0.0148917	0.0150213	0.0349208	0	0	0	0	0.030367	0	0	0	0	0.00115799	0	0.486587	0	0	0.181125	0.0170366
GSE135820_GSM4032850	High-Grade Serous Epithelial Ovarian Carcinoma	0.0277223	0.0238145	0	0.0152014	0.0189874	0.0435941	0	0.0238617	0	0	0.0569427	0	0.0134162	0.0518141	0.0039198	0.254362	0	0.449744	0	0	0.0166197	0
GSE135820_GSM4032857	High-Grade Serous Epithelial Ovarian Carcinoma	0.341968	0.105693	0	0	0.0203567	0.0182204	0	0	0	0	0	0	0.0714481	0	0.0203302	0.0276086	0.0847908	0.309382	0	0	0.000202436	0
GSE135820_GSM4032861	High-Grade Serous Epithelial Ovarian Carcinoma	0.285903	0.0812135	0	0.0213821	0.00922786	0.030435	0	0	0	0.0377953	0	0.0207945	0.10668	0	0.143468	0	0.136899	0.126201	0	0	0	0
GSE135820_GSM4032893	High-Grade Serous Epithelial Ovarian Carcinoma	0.215198	0.0551369	0	0.000696902	0.0048564	0.0117002	0.0286142	0	0	0.0585112	0	0.0845502	0.081655	0.0333972	0.122719	0.144011	0	0.130877	0	0	0	0.0280766
GSE135820_GSM4032894	High-Grade Serous Epithelial Ovarian Carcinoma	0	0.261847	0.0597129	0.11555	0	0.0155091	0	0.0161373	0.0321217	0	0.0733039	0	0.0681386	0	0.211148	0	0.12764	0	0	0	0.0188912	0
GSE135820_GSM4032926	High-Grade Serous Epithelial Ovarian Carcinoma	0	0	0	0.0178249	0.0287972	0.0521701	0	0.0122042	0	0	0.0600935	0	0.10401	0	0.00105999	0	0.117091	0.586361	0	0	0.020388	0
GSE135820_GSM4032934	High-Grade Serous Epithelial Ovarian Carcinoma	0.219353	0.0592229	0	0.0016446	0.0100807	0.0238926	0	0	0	0.00151064	0	0.000314701	0.151765	0	0.152375	0.0141014	0.194263	0.171476	0	0	0	0
GSE135820_GSM4032936	High-Grade Serous Epithelial Ovarian Carcinoma	0.173773	0.074214	0	0	0.0140641	0.00626191	0	0.00282809	0.00244922	0	0.0440281	0	0	0	0	0	0.0455388	0.520059	0	0	0.0749409	0.0418435
GSE135820_GSM4032953	High-Grade Serous Epithelial Ovarian Carcinoma	0.0922007	0.0349354	0	0.0564173	0.0131936	0.0567717	0	0	0	0.0168398	0.106242	0	0.104096	0	0.23627	0	0.258165	0	0	0	0.024868	0
GSE135820_GSM4032954	High-Grade Serous Epithelial Ovarian Carcinoma	0.15163	0.0454515	0	0.0415619	0.010391	0.047751	0	0	0	0.0197083	0.0628773	0	0.113946	0	0.181013	0	0.256336	0.0477319	0	0	0.0216023	0
GSE135820_GSM4032958	High-Grade Serous Epithelial Ovarian Carcinoma	0.24206	0.149548	0	0.0202471	0	0	0	0	0.0753187	0.00893272	0.0105092	0.0167193	0.0362259	0	0.180132	0	0.233879	0	0	0	0.0264273	0
GSE135820_GSM4032963	High-Grade Serous Epithelial Ovarian Carcinoma	0.258292	0.183749	0	0.0511195	0	0.0113336	0	0.0298275	0.00147915	0	0.0296823	0.00236976	0	0	0.191316	0	0.210041	0	0	0	0.0307896	0
GSE135820_GSM4032976	High-Grade Serous Epithelial Ovarian Carcinoma	0	0.0587109	0	0.0465701	0.0144905	0.0680599	0	0.0278019	0.000780484	0	0.059103	0	0.0689718	0	0.326712	0.167881	0.134485	0	0	0	0.0264336	0
GSE135820_GSM4032985	High-Grade Serous Epithelial Ovarian Carcinoma	0.232157	0.0593016	0	0	0.0137051	0.0290095	0	0	0	0	0	0	0.18011	0	0.250771	0.111393	0.123553	0	0	0	0	0
GSE135820_GSM4032987	High-Grade Serous Epithelial Ovarian Carcinoma	0.0787298	0.0174868	0.0353894	0.0329975	0.00954914	0.03719	0	0	0	0.000448711	0.033369	0	0.127072	0	0.336756	0.233132	0.0578796	0	0	0	0	0
GSE135820_GSM4033011	High-Grade Serous Epithelial Ovarian Carcinoma	0.290574	0.116373	0	0	0.0299989	0	0	0	0	0	0.0391402	0	0	0.00803778	0	0	0	0.448564	0	0	0.0531295	0.0141835
GSE135820_GSM4033026	High-Grade Serous Epithelial Ovarian Carcinoma	0.233024	0.199258	0	0.038328	0.0199808	0.00552165	0	0	0.00450559	0	0.0414886	0	0.0689182	0	0.188883	0	0.200091	0	0	0	0	0
GSE135820_GSM4033031	High-Grade Serous Epithelial Ovarian Carcinoma	0	0.127254	0	0.0662757	0	0.0600659	0	0	0.0487498	0.0395506	0.121663	0	0.0343851	0.0638373	0.206887	0.219916	0.0114154	0	0	0	0	0
GSE135820_GSM4033033	High-Grade Serous Epithelial Ovarian Carcinoma	0.0945985	0.214093	0.0691126	0.0920027	0.012991	0.0182121	0	0	0	0.0327287	0.000930666	0.00723718	0.106026	0	0.162189	0.143405	0.0464725	0	0	0	0	0
GSE135820_GSM4033039	High-Grade Serous Epithelial Ovarian Carcinoma	0.064863	0.0116106	0.0269205	0.0375275	0.0154326	0.0429921	0	0	0	0.00895277	0.0476738	0	0.126375	0	0.0912058	0.0477653	0.150281	0.3284	0	0	0	0
GSE135820_GSM4033049	High-Grade Serous Epithelial Ovarian Carcinoma	0.0676213	0	0	0	0.0134642	0.0130293	0.0728648	0	0.0102962	0.0144806	0	0.180551	0.150426	0	0.219398	0.120554	0.10087	0.0364445	0	0	0	0
GSE135820_GSM4033065	High-Grade Serous Epithelial Ovarian Carcinoma	0	0.0605361	0	0.0628503	0.0125289	0.0644878	0	0	0.0340269	0	0.0717781	0	0.116511	0	0.300923	0	0.243097	0	0	0	0.0332602	0
GSE135820_GSM4033067	High-Grade Serous Epithelial Ovarian Carcinoma	0.26461	0.0887424	0	0	0.0169452	0.0270739	0	0	0	0	0	0	0.0654332	0	0.0802825	0	0.167621	0.192722	0	0	0.0255584	0.0710117
GSE135820_GSM4033069	High-Grade Serous Epithelial Ovarian Carcinoma	0.0560328	0	0	0	0.0128338	0.00771829	0.0688307	0	0.00409865	0	0	0.166076	0.145279	0	0.0522956	0.0160034	0.123499	0.347333	0	0	0	0
GSE135820_GSM4033072	High-Grade Serous Epithelial Ovarian Carcinoma	0.0513045	0.165993	0	0.106549	0	0.0608588	0	0	0.00160377	0.0145941	0.00809209	0.020708	0.141707	0	0.169833	0.0320711	0.211114	0.0155712	0	0	0	0
GSE135820_GSM4033077	High-Grade Serous Epithelial Ovarian Carcinoma	0	0	0	0.0436023	0.0264492	0.0594278	0	0.00515194	0	0	0.0900905	0	0.056524	0	0.13421	0.126797	0.0371279	0.366735	0	0	0.0538846	0
GSE135820_GSM4033101	High-Grade Serous Epithelial Ovarian Carcinoma	0	0	0	0.00483383	0.00701999	0.017135	0.0284562	0	0	0.0237045	0	0.0883304	0.170344	0	0.0489457	0.143708	0.0760239	0.391498	0	0	0	0
GSE135820_GSM4033122	High-Grade Serous Epithelial Ovarian Carcinoma	0.137081	0.0616561	0	0.003356	0.0147139	0.0263045	0	0.000306493	0	0	0.0646833	0	0	0	0	0	0.0848765	0.542824	0	0	0.0641989	0
GSE135820_GSM4033136	High-Grade Serous Epithelial Ovarian Carcinoma	0.164611	0.038063	0	0	0	0.00576029	0.0410124	0	0.0230194	0.0562246	0	0.0944099	0.127848	0.0409793	0.0717337	0.267005	0	0.040273	0	0	0	0.0290607
GSE135820_GSM4033231	High-Grade Serous Epithelial Ovarian Carcinoma	0.0247141	0.163403	0	0.0459575	0	0.0369425	0	0.0103635	0.00365009	0	0	0.117634	0.164514	0	0.250968	0	0.181855	0	0	0	0	0
GSE135820_GSM4033234	High-Grade Serous Epithelial Ovarian Carcinoma	0.119731	0.0733982	0	0	0.0609738	0.000786351	0	0	0.00266848	0	0	0	0.0772763	0	0.00400784	0.0772498	0.0571715	0.476421	0	0	0.00422319	0.0460931
GSE135820_GSM4033238	High-Grade Serous Epithelial Ovarian Carcinoma	0.382598	0.12465	0	0	0.00770344	0.0165932	0	0	0	0.0181537	0	0.00131679	0.0806521	0	0.0199639	0	0.0261185	0.317006	0	0	0.00524372	0
GSE135820_GSM4033250	High-Grade Serous Epithelial Ovarian Carcinoma	0.207132	0.0788192	0	0.0285379	0.00334382	0.0346884	0	0	0.0095826	0	0.0617762	0	0.00476706	0	0.0940737	0	0.15399	0.230833	0	0	0.0374111	0.0550444
GSE135820_GSM4033253	High-Grade Serous Epithelial Ovarian Carcinoma	0.230993	0.0972142	0	0.0770837	0	0.0394933	0	0	0.00912721	0	0.0865648	0	0	0	0.236299	0	0.122062	0	0	0	0.0781916	0.022972
GSE135820_GSM4033257	High-Grade Serous Epithelial Ovarian Carcinoma	0.306428	0.111454	0	0.00702399	0	0.00950891	0	0	0.0191302	0.000149361	0.0448343	0	0.0389951	0	0.240791	0.0145585	0.175136	0	0	0	0.0221738	0.00981596
GSE135820_GSM4033261	High-Grade Serous Epithelial Ovarian Carcinoma	0.246231	0.103527	0	0.0107832	0.00674523	0.0285037	0	0	0	0	0.0555857	0	0	0.0583854	0	0.0216773	0.0140012	0.375886	0	0	0.0408178	0.0378568
GSE135820_GSM4033263	High-Grade Serous Epithelial Ovarian Carcinoma	0.103709	0.100643	0	0	0.0318499	8.04e-05	0	0.00111572	0.00782987	0	0.0645964	0	0	0	0	0	0.0463749	0.561355	0	0	0.0517276	0.0307177
GSE135820_GSM4033274	High-Grade Serous Epithelial Ovarian Carcinoma	0.153905	0.0624223	0	0.0470183	0	0.0385111	0	0	0	0.0259052	0.105093	0	0.0272712	0.0337712	0.250027	0.256075	0	0	0	0	0	0
GSE135820_GSM4033277	High-Grade Serous Epithelial Ovarian Carcinoma	0.0541648	0.0371172	0	0.0498885	0.0134718	0.0230441	0	0	0	0	0.0528332	0	0	0.00205466	0	0.046858	0	0.624779	0	0	0.0618171	0.0339719
GSE135820_GSM4033286	High-Grade Serous Epithelial Ovarian Carcinoma	0	0.000374843	0	0.0249404	0.0277622	0.0564848	0	0.00620023	0	0	0.0658319	0	0.0371282	0	0.0532822	0	0.110091	0.53419	0	0	0.0678177	0.0158966
GSE135820_GSM4033293	High-Grade Serous Epithelial Ovarian Carcinoma	0	0	0	0.0103267	0.025527	0.0460946	0	0.0221106	0	0	0.0431571	0	0.0379806	0	0	0.0411389	0.0517571	0.658136	0	0	0.0581448	0.00562707
GSE135820_GSM4033296	High-Grade Serous Epithelial Ovarian Carcinoma	0.00735451	0.0133966	0	0.025114	0.0258118	0.0509334	0	0	0	0	0.0672943	0	0.0140469	0	0	0.0764985	0.0822878	0.573748	0	0	0.0454047	0.0181093
GSE135820_GSM4033297	High-Grade Serous Epithelial Ovarian Carcinoma	0.324986	0.109338	0	0	0	0.0107619	0	0	0	0.00298633	0.0156524	0	0	0.0276396	0	0	0.00585443	0.389283	0	0	0.0373438	0.0761554
GSE135820_GSM4033298	High-Grade Serous Epithelial Ovarian Carcinoma	0	0.0256452	0	0.0838698	0.0178621	0.0608076	0	0	0	0	0.0569334	0	0	0.0412604	0	0	0.026169	0.600306	0	0	0.0806677	0.00647913
GSE135820_GSM4033304	High-Grade Serous Epithelial Ovarian Carcinoma	0.171733	0.0667173	0	0	0.0692093	0	0	2.99e-05	0.00407823	0	0.0627524	0	0	0.00137552	0	0	0.0274103	0.48309	0	0	0.0823291	0.0312755
GSE135820_GSM4033312	High-Grade Serous Epithelial Ovarian Carcinoma	0.120849	0.20075	0	0.0328803	0.050936	0.0185531	0	0	0	0	0.0499537	0	0	0	0.233845	0.130171	0.0305687	0	0	0	0.131494	0
GSE135820_GSM4033347	High-Grade Serous Epithelial Ovarian Carcinoma	0.315371	0.125826	0	0	0	0	0	0	0	0.0034745	0.0389309	0	0	0.0167375	0	0	0.0205915	0.315511	0	0	0.0858574	0.0777007
GSE135820_GSM4033354	High-Grade Serous Epithelial Ovarian Carcinoma	0	0	0	0.0258742	0.0258475	0.0522533	0	0.0110749	0	0	0.0698134	0	0.0636554	0	0.0275803	0	0.153212	0.503933	0	0	0.0667555	0
GSE135820_GSM4033355	High-Grade Serous Epithelial Ovarian Carcinoma	0.159022	0.0700154	0	0	0.00999969	0.0178421	0	0	2.26e-05	0	0.0644791	0	0	0	0	0.00454479	0.0143256	0.536477	0	0	0.0678498	0.0554219
GSE135820_GSM4033363	High-Grade Serous Epithelial Ovarian Carcinoma	0.166419	0.0810864	0	0.034521	0.0296886	0.0667776	0	0	0	0	0.0449564	0	0	0.00527538	0.0640494	0	0.000294731	0.423801	0	0	0.0831308	0
GSE135820_GSM4033415	High-Grade Serous Epithelial Ovarian Carcinoma	0.283736	0.091832	0	0	0.0125463	0	0.0112269	0	0	0.0206033	0	0.0493099	0.0104839	0.109829	0	0.151036	0	0.243215	0	0.0161814	0	0
GSE135820_GSM4033444	High-Grade Serous Epithelial Ovarian Carcinoma	0.0836477	0.302849	0	0.0660682	0	0	0	0.0368626	0.109162	0	0.0432867	0.00427173	0.0241413	0	0.188115	0	0.140496	0	0	0	0.00110072	0
GSE135820_GSM4033455	High-Grade Serous Epithelial Ovarian Carcinoma	0	0	0	0.0169177	0.0289382	0.0501187	0	0.0145131	0	0	0.0481128	0	0.0484215	0	0	0.0423242	0.0599905	0.628682	0	0	0.0619809	0
GSE135820_GSM4033465	High-Grade Serous Epithelial Ovarian Carcinoma	0	0.0170348	0	0.0421636	0.0191002	0.0633636	0	0.0185784	0	0	0.0531396	0	0.0692051	0	0.158441	0	0.196934	0.294469	0	0	0.0675702	0
GSE135820_GSM4033470	High-Grade Serous Epithelial Ovarian Carcinoma	0.218347	0.245493	0	0.00176795	0.0635268	0	0	0.00174937	0.0452344	0	0.0288192	0	0	0	0.19179	0	0.170295	0	0	0	0.0329765	0
GSE135820_GSM4033489	High-Grade Serous Epithelial Ovarian Carcinoma	0.0925815	0.210713	0	0.0253885	0.0820134	0	0	0	0.0113347	0	0.0280874	0	0.0421949	0	0.260266	0	0.239739	0	0	0	0.00768171	0
GSE135820_GSM4033495	High-Grade Serous Epithelial Ovarian Carcinoma	0.129419	0.0527789	0	0.0522144	0	0.0355024	0	0	0	0.0453203	0.100193	0	0.0311438	0.080472	0.199433	0.261088	0.0124354	0	0	0	0	0
GSE135820_GSM4033514	High-Grade Serous Epithelial Ovarian Carcinoma	0.0347313	0.176898	0	0.0486507	0.0138114	0.0540473	0	0	0	0	0	0	0.173509	0	0.298623	0.000335029	0.199393	0	0	0	0	0
GSE135820_GSM4033538	High-Grade Serous Epithelial Ovarian Carcinoma	0	0.115966	0	0.0617981	0	0.0547186	0	0	0.0351269	0	0	0.000660152	0.174698	0	0.29859	0	0.258443	0	0	0	0	0
GSE135820_GSM4033568	High-Grade Serous Epithelial Ovarian Carcinoma	0	0.0834123	0	0.0837979	0	0.0684847	0	0	0	0	0.112411	0	0.0479869	0.0241746	0.316097	0.254033	0	0	0	0	0.00960294	0
GSE135820_GSM4033575	High-Grade Serous Epithelial Ovarian Carcinoma	0.201821	0.0716194	0	0.088505	0	0.0155416	0	0	0	0.0645843	0.116362	0	0.0693874	0	0.152519	0	0.184655	0	0	0	0.0208686	0.0141373
GSE135820_GSM4033596	High-Grade Serous Epithelial Ovarian Carcinoma	0.104349	0.134882	0	0.0481273	0.0142718	0.0413852	0	0	0	0	0	0.0848963	0.168932	0	0.231356	0.031252	0.140547	0	0	0	0	0
GSE135820_GSM4033609	High-Grade Serous Epithelial Ovarian Carcinoma	0	0.0663731	0	0.053787	0.0131842	0.051286	0	0.00361936	0.0172269	0	0.0225237	0	0.0920697	0	0.0799754	0	0.190252	0.39579	0	0	0.0139131	0
GSE135820_GSM4033614	High-Grade Serous Epithelial Ovarian Carcinoma	0.228632	0.0954015	0	0	0.000682982	0	0	0	0.00483118	0	0.0532304	0	0	0	0	0	0.0115854	0.463084	0	0	0.072689	0.0698638
GSE135820_GSM4033620	High-Grade Serous Epithelial Ovarian Carcinoma	0.140881	0.0349954	0	0.0496658	0.00788488	0.0451833	0	0	0	0.0583151	0.058056	0	0.126829	0	0.216412	0.140297	0.121481	0	0	0	0	0
GSE135820_GSM4033633	High-Grade Serous Epithelial Ovarian Carcinoma	0	0.0752067	0	0.0626714	0.00912941	0.0679103	0	0.0163097	0.0139642	0	0.0600518	0	0.0682934	0	0.21169	0	0.226842	0.106337	0	0	0.0815935	0
GSE135820_GSM4033650	High-Grade Serous Epithelial Ovarian Carcinoma	0.218871	0.217567	0	0	0.0691472	0	0	0	0.033878	0	0.0358907	0	0.0534007	0	0.204866	0	0.159876	0	0	0	0.0065038	0
GSE135820_GSM4033659	High-Grade Serous Epithelial Ovarian Carcinoma	0.173216	0.231944	0	0.0234616	0.0695846	0	0	0	0.0378877	0	0.0572132	0	0.0176885	0	0.222151	0.0880383	0.0734188	0	0	0	0.00539576	0
GSE135820_GSM4033668	High-Grade Serous Epithelial Ovarian Carcinoma	0.100179	0.110551	0	0.00949164	0.00906748	0.0182769	0.0098877	0	0	0.000153454	0	0.129977	0.15864	0	0.261657	0.0601712	0.131948	0	0	0	0	0
GSE135820_GSM4033744	High-Grade Serous Epithelial Ovarian Carcinoma	0.220078	0.0464422	0	0.0282754	6.92e-05	0.00871248	0.0482636	0	0	0.0644881	0	0.16828	0	0	0.0963392	0.0989528	0.110902	0.0355243	0	0	0.058576	0.0150963
GSE135820_GSM4033755	High-Grade Serous Epithelial Ovarian Carcinoma	0.0714634	0.0936456	0	0.045365	0.0131104	0.0266356	0	0	0	0.00411095	0	0	0.112276	0	0.0754842	0.185666	0	0.372244	0	0	0	0
GSE135820_GSM4033758	High-Grade Serous Epithelial Ovarian Carcinoma	0.227107	0.162665	0	0.0614719	0	0	0	0	0.0446574	0.0527959	0.0313828	0.00575315	0	0	0.213679	0.114029	0.0654028	0	0	0	0.0210553	0
GSE135820_GSM4033764	High-Grade Serous Epithelial Ovarian Carcinoma	0	0	0	0.0192767	0.0255878	0.0490762	0	0	0	0	0.0569327	0	0.0323071	0	0	0.0927884	0.052202	0.621197	0	0	0.0458342	0.00479845
GSE135820_GSM4033820	High-Grade Serous Epithelial Ovarian Carcinoma	0	0	0	0.0287984	0.0303647	0.0575329	0	0.006269	0	0	0.0625871	0	0.0634344	0	0.139353	0	0.193577	0.345285	0	0	0.0676985	0.00510062
GSE135820_GSM4033890	High-Grade Serous Epithelial Ovarian Carcinoma	0	0	0	0.0390152	0.0228722	0.0558657	0	0	0	0	0.0931518	0	0.054631	0	0.0866068	0	0.147707	0.43452	0	0	0.060182	0.00544833
GSE135820_GSM4033892	High-Grade Serous Epithelial Ovarian Carcinoma	0.123099	0.0498069	0	0.0038309	0.00984106	0.0229528	0	0	0	0	0.059653	0	0.0302081	0	0	0.0695165	0.021743	0.571736	0	0	0.0376129	0
GSE135820_GSM4033896	High-Grade Serous Epithelial Ovarian Carcinoma	0	0	0	0.0329044	0.0332362	0.0649138	0	0.00807449	0	0	0.0741133	0	0.0703876	0	0.193189	0.00399094	0.193126	0.267498	0	0	0.0585659	0
GSE135820_GSM4033947	High-Grade Serous Epithelial Ovarian Carcinoma	0.0538288	0.0561598	0	0.0268146	0.0207522	0.00856573	0	0.0211652	0.0017863	0	0.0510464	0	0.0447572	0	0	0	0.0858148	0.559009	0	0	0.028936	0.0413639
GSE135820_GSM4033967	High-Grade Serous Epithelial Ovarian Carcinoma	0.0331433	0	0	0	0.00945776	0.0125587	0.062543	0	0	0.00346516	0	0.15138	0.199247	0	0.134632	0	0.21588	0.177694	0	0	0	0
GSE135820_GSM4033972	High-Grade Serous Epithelial Ovarian Carcinoma	0.110628	0.0499228	0	0.00151787	0.0258299	0.0221035	0	0	0.0262566	0	0	0	0.0728645	0	0.135678	0.103239	0.109868	0.310592	0	0	0.0314987	0
GSE135820_GSM4033993	High-Grade Serous Epithelial Ovarian Carcinoma	0.105993	0.0237595	0	0.117531	0	0.0375712	0	0	0	0.00388227	0.0264402	0.0631495	0.157593	0	0.225278	0	0.238803	0	0	0	0	0
GSE135820_GSM4034000	High-Grade Serous Epithelial Ovarian Carcinoma	0	0.00613647	0	0.0139031	0.0236105	0.0408244	0	0.00445364	0	0	0.0653815	0	0.0257574	0	0	0.0949256	0.0280605	0.623705	0	0	0.0567643	0.016478
GSE135820_GSM4034037	High-Grade Serous Epithelial Ovarian Carcinoma	0.0939996	0.0395016	0	0.0386777	0.019934	0.0455753	0	0	0	0	0.0752387	0	0.0467956	0	0	0.0839792	0.146348	0.381117	0	0	0.0288336	0
GSE135820_GSM4034068	High-Grade Serous Epithelial Ovarian Carcinoma	0.142781	0.0560298	0	0.0181199	0.00835993	0.0229851	0	0	0.00409275	0	0.0544311	0	0.00677033	0.0282178	0.00101624	0.260254	0	0.363137	0	0	0	0.0338044
GSE135820_GSM4034098	High-Grade Serous Epithelial Ovarian Carcinoma	0.0390084	0.0455979	0	0.0158607	0.0255415	0.0289254	0	0.000694962	0.00882643	0	0.0345709	0	0.0705212	0	0.0846365	0	0.207258	0.391676	0	0	0.0468814	0
GSE135820_GSM4034105	High-Grade Serous Epithelial Ovarian Carcinoma	0	0.0233277	0	0.0644151	0.0117236	0.0677398	0	0.0150025	0	0	0.095958	0	0.117055	0	0.23138	0	0.235309	0.105559	0	0	0.0325305	0
GSE135820_GSM4034113	High-Grade Serous Epithelial Ovarian Carcinoma	0.0257872	0.0228736	0	0.0857069	0.00683611	0.0111774	0	0	0	0	0.0268038	0	0.0160141	0.109999	0.0618657	0.336177	0	0.296759	0	0	0	0
GSE135820_GSM4034119	High-Grade Serous Epithelial Ovarian Carcinoma	0.0215359	0.0125063	0	0.0349283	0.0270926	0.0656651	0	0.021843	0	0	0.0676514	0	0.0895861	0	0.273907	0	0.291143	0	0	0	0.0707025	0.0234395
GSE135820_GSM4034136	High-Grade Serous Epithelial Ovarian Carcinoma	0.0562919	0.0750285	0	0.0632629	0.0104874	0.0586298	0	0	0	0	0.076872	0	0.0744081	0	0.25152	0.0398713	0.207003	0.0413953	0	0	0.0452298	0
GSE135820_GSM4034215	High-Grade Serous Epithelial Ovarian Carcinoma	0	0.0957667	0	0.068886	0.0148797	0.0728697	0	0	0.00303551	0	0.0308345	0	0.126935	0	0.291496	0	0.249682	0.00213938	0	0	0.0434761	0
GSE135820_GSM4034304	High-Grade Serous Epithelial Ovarian Carcinoma	0	0.00164274	0	0.0615565	0.0149198	0.022629	0	5.19e-05	0	0	0.0558606	0	0.0281239	0	0	0.0486946	0.0544124	0.633689	0	0	0.0617696	0.0166499
GSE135820_GSM4034321	High-Grade Serous Epithelial Ovarian Carcinoma	0	0	0	0.0907459	0	0.0426339	0	0	0	0.0811064	0.181222	0	0.0292728	0	0.0939327	0.199494	0	0.258602	0	0	0.0186449	0.00434628
GSE135820_GSM4034323	High-Grade Serous Epithelial Ovarian Carcinoma	0.345236	0.122838	0	0.0342076	0	0	0	0	0	0.0297655	0.0274272	0	0.0846039	0	0.215253	0	0.140669	0	0	0	0	0
GSE135820_GSM4034357	High-Grade Serous Epithelial Ovarian Carcinoma	0.224285	0.0573777	0	0.0236973	0.0105795	0.0333752	0.00404795	0	0	0.038487	0	0.015435	0.150911	0	0.188898	0.0885162	0.145277	0.0191128	0	0	0	0
GSE135820_GSM4034362	High-Grade Serous Epithelial Ovarian Carcinoma	0.0712556	0.104336	0	0.0749027	0.00266605	0.0623113	0	0	0	0	0.0871288	0	0.0688326	0	0.273395	0.110242	0.0822146	0	0	0	0.0410318	0.0216846
GSE135820_GSM4034371	High-Grade Serous Epithelial Ovarian Carcinoma	0	0.152486	0.0146255	0.101232	0.0342778	0.036057	0	0.00465109	0.0585685	0.00535181	0.0194458	0	0	0	0.0266628	0	0.0744329	0.419136	0	0	0.0530722	0
GSE135820_GSM4034393	High-Grade Serous Epithelial Ovarian Carcinoma	0.0701361	0.060001	0	0	0.029585	0.0349872	0	0.00433964	0	0	0.0383027	0	0	0	0	0	0.0150227	0.626626	0	0	0.0772332	0.0437667
GSE135820_GSM4034406	High-Grade Serous Epithelial Ovarian Carcinoma	0.19626	0.0847845	0	0	0.0167891	0.0293957	0	0.00105571	0.0120238	0	0.0583125	0	0	0	0.0550484	0	0.0578808	0.422827	0	0	0.0656217	0
GSE135820_GSM4034413	High-Grade Serous Epithelial Ovarian Carcinoma	0.302036	0.0871483	0.00119196	0	0.053819	0	0.0282473	0	0	0.0200753	0	0.0748998	0.0435046	0	0	0	0.0202666	0.317757	0	0	0	0.0510539
GSE135820_GSM4034421	High-Grade Serous Epithelial Ovarian Carcinoma	0.0955041	0.00163937	0	0.00892166	0.00447298	0.0312196	0.0349634	0	0	0.0148482	0	0.0340168	0.185022	0	0.18037	0	0.25333	0.155691	0	0	0	0
GSE135820_GSM4034424	High-Grade Serous Epithelial Ovarian Carcinoma	0.0621869	0.265802	0	0.0503427	0.0256452	0	0	0.00157872	0.0664175	0	0.0382146	0.00540159	0.0280432	0	0.236531	0	0.219836	0	0	0	0	0
GSE135820_GSM4034440	High-Grade Serous Epithelial Ovarian Carcinoma	0.0795684	0.212854	0	0.0260927	0.103062	0	0	0.000472698	0	0	0.0455779	0	0.0589168	0	0.247924	0	0.225532	0	0	0	0	0
GSE135820_GSM4034442	High-Grade Serous Epithelial Ovarian Carcinoma	0.222445	0.186474	0	0	0	0	0	0	0.0959894	0.0300272	0.0264308	0	0	0	0.225154	0.0553347	0.12606	0	0	0	0.029198	0.0028872
GSE135820_GSM4034459	High-Grade Serous Epithelial Ovarian Carcinoma	0.198625	0.207967	0	0	0.070998	0	0	0	0.021852	0	0.0258092	0	0.0450057	0	0.221487	0	0.194829	0	0	0	0.0134271	0
GSE135820_GSM4034469	High-Grade Serous Epithelial Ovarian Carcinoma	0.204216	0.0478314	0	0	0.010982	0.00295951	0.0307132	0	0	0	0	0.118977	0.0711754	0	0	0	0.040733	0.436867	0	0	0	0.0355455
GSE135820_GSM4034483	High-Grade Serous Epithelial Ovarian Carcinoma	0.0254846	0.105227	0	0.0632839	0.0021102	0.0509443	0	0.0040638	0.0046184	0	0.0749712	0	0.0727099	0	0.161752	0.0557128	0.127788	0.208964	0	0	0.04237	0
GSE135820_GSM4034489	High-Grade Serous Epithelial Ovarian Carcinoma	0.255087	0.10374	0	0	0.0126581	0	0	0.00656283	0.00411857	0.00558082	0.0432824	0	0	0.041863	0.00510808	0	0.0469239	0.328085	0	0	0.0753288	0.0716621
GSE135820_GSM4034491	High-Grade Serous Epithelial Ovarian Carcinoma	0.0737349	0.0280177	0	0.0294791	0.0212371	0.0518125	0	0	0	0	0.0526265	0	0.0672237	0	0.15745	0	0.23327	0.19704	0	0	0.0585457	0.029563
GSE135820_GSM4034495	High-Grade Serous Epithelial Ovarian Carcinoma	0	0.1608	0	0.0361461	0	0.027006	0	0.0623212	0.0352729	0	0.0369733	0	0	0	0.0602531	0	0.0551717	0.464133	0.0150425	0	0.0445107	0.00236998
GSE135820_GSM4034541	High-Grade Serous Epithelial Ovarian Carcinoma	0.235891	0.170601	0	0.00652215	0	0	0	0	0.0469302	0.0323729	0.053679	0.0161835	0	0	0.176491	0.0664275	0.127697	0	0	0	0.067204	0
GSE135820_GSM4034550	High-Grade Serous Epithelial Ovarian Carcinoma	0	0	0	0	0.00660407	0.00988152	0.0286278	0	0	0	0	0.0671825	0.200488	0	0.14521	0.152659	0.101421	0.287926	0	0	0	0
GSE135820_GSM4034562	High-Grade Serous Epithelial Ovarian Carcinoma	0.25268	0.0987571	0	0	0.0469593	0	0	0	0	0	0.0423505	0	0	0.0136583	0	0	0	0.442177	0	0	0.0699397	0.0334783
GSE135820_GSM4034572	High-Grade Serous Epithelial Ovarian Carcinoma	0.0946088	0.0375192	0	0.0186007	0.0167017	0.0409056	0	0.0105786	0	0	0.0490792	0	0.0431165	0	0.065319	0.093127	0.0270359	0.470397	0	0	0.0330109	0
GSE135820_GSM4034645	High-Grade Serous Epithelial Ovarian Carcinoma	0	0	0	0.0231569	0.0277531	0.0512714	0	0.00469394	0	0	0.062444	0	0.0410034	0	0	0.0634036	0.0909492	0.572668	0	0	0.0544946	0.00816227
GSE135820_GSM4034646	High-Grade Serous Epithelial Ovarian Carcinoma	0	0	0	0.0274634	0.0270819	0.0545464	0	0.0286791	0	0	0.0671461	0	0.0515949	0	0.0412459	0.0396341	0.127064	0.469346	0	0	0.058118	0.00808078
GSE135820_GSM4034697	High-Grade Serous Epithelial Ovarian Carcinoma	0.0704356	0.0274259	0	0.0331481	0.0237901	0.0574294	0	0	0	0	0.0537234	0	0.133008	0	0.270029	0	0.253307	0.0108003	0	0	0.0298821	0.0370207
GSE135820_GSM4034716	High-Grade Serous Epithelial Ovarian Carcinoma	0	0	0	0.0394248	0.0264835	0.0625485	0	0.00951933	0	0	0.0969544	0	0.0826724	0	0.156939	0	0.246664	0.217869	0	0	0.0609262	0
GSE135820_GSM4034717	High-Grade Serous Epithelial Ovarian Carcinoma	0.12689	0.260663	0	0.0374743	0.0420749	0	0	0.00212596	0.025948	0	0.0488845	0	0.051197	0	0.17604	0	0.176519	0.051382	0	0	0.000800658	0
GSE135820_GSM4034732	High-Grade Serous Epithelial Ovarian Carcinoma	0.00856001	0.0745534	0	0.041017	0	0.0266151	0	0	0.0537441	0.00895892	0	0.0302069	0.144328	0.0239111	0.23782	0.350286	0	0	0	0	0	0
GSE135820_GSM4034740	High-Grade Serous Epithelial Ovarian Carcinoma	0.0471305	0.195133	0	0.071594	0	0	0	0	0.0504143	0	0.0188542	0.0410963	0.0814195	0	0.257709	0	0.236649	0	0	0	0	0
GSE135820_GSM4034744	High-Grade Serous Epithelial Ovarian Carcinoma	0.140752	0.112964	0.04507	0.0781944	0.0138149	0.0250253	0	0	0.00549295	0.0929936	0	0.118487	0.124154	0	0.0532709	0.050989	0.138792	0	0	0	0	0

## Sheet: GSE17260
Sample	Morphology	B cells naive	B cells memory	Plasma cells	T cells CD8	T cells CD4 naive	T cells CD4 memory resting	T cells CD4 memory activated	T cells follicular helper	T cells regulatory (Tregs)	T cells gamma delta	NK cells resting	NK cells activated	Monocytes	Macrophages M0	Macrophages M1	Macrophages M2	Dendritic cells resting	Dendritic cells activated	Mast cells resting	Mast cells activated	Eosinophils	Neutrophils
GSE17260_GSM432220	Serous Epithelial Ovarian Carcinoma	0.0043605	0	0.040824	0.0803663	0	0	0.0578682	0.0200076	0	0	0.00317758	0.0238854	0.0143942	0.0385344	0.117248	0.070315	0.0633759	0	0	0.459641	0	0.00600189
GSE17260_GSM432221	Serous Epithelial Ovarian Carcinoma	0.024269	0	0	0.0390673	0	0.0371598	0.155974	0	0.00882726	0	0	0.123341	0.00967942	0	0.0897413	0.376003	0	0.0541198	0.0346634	0	0	0.0471544
GSE17260_GSM432229	Serous Epithelial Ovarian Carcinoma	0.212953	0	0.00275523	0.0863155	0.0164719	0	0.0635294	0.0814648	0.0423018	0	0.00536818	0	0.0209991	0.0835531	0.0681971	0.0860435	0.0652542	0.072762	0.0379115	0	0.0541192	0
GSE17260_GSM432235	Serous Epithelial Ovarian Carcinoma	0	0.111695	0.359769	0.00670466	0.0102736	0	0.0383929	0.0827279	0.0277006	0.0240027	0.00805839	0.053355	0	0.0836404	0.0393182	0	0	0.00808889	0.146272	0	0	0
GSE17260_GSM432238	Serous Epithelial Ovarian Carcinoma	0	0.0897892	0.0992571	0.15353	0.00283085	0	0.178459	0.0588864	0	0	0	0.106313	0	0.046459	0.0551726	0.0487069	0.0293195	0.0122289	0	0.0966717	0	0.0223757
GSE17260_GSM432244	Serous Epithelial Ovarian Carcinoma	0	0.0595296	0.458487	0	0.037485	0	0.120264	0.0537707	0.0207049	0.0408814	0.000166114	0	0.00640873	0.0317995	0.0489898	0.0358726	0	0.0288239	0.0568173	0	0	0
GSE17260_GSM432245	Serous Epithelial Ovarian Carcinoma	0	0.0464716	0.437039	0	0.12697	0	0.0533279	0.0087935	0	0.0603136	0.0361747	0	0	0	0.00653062	0	0	0.0450566	0.163742	0	0	0.01558
GSE17260_GSM432247	Serous Epithelial Ovarian Carcinoma	0	0.0808946	0.15769	0.126725	0	0	0.0188182	0.204854	0	0.144357	0	0	0	0.120849	0.14201	0	0	0	0.00380342	0	0	0
GSE17260_GSM432250	Serous Epithelial Ovarian Carcinoma	0	0.0965945	0.0813936	0.0650104	0.105045	0	0.0684489	0.0224532	0	0	0	0.167945	0	0.0405245	0.124818	0.0679948	0.0318489	0	0	0.127924	0	0
GSE17260_GSM432253	Serous Epithelial Ovarian Carcinoma	0.105168	0.0521394	0.0490677	0.0115533	0.365364	0	0.0765395	0	0.0186598	0.0223117	0.106021	0	0	0.0202465	0.032365	0.0293709	0	0.00588035	0.100344	0	0.00496944	0
GSE17260_GSM432256	Serous Epithelial Ovarian Carcinoma	0	0.0236801	0.00285335	0.133784	0.055635	0	0.170297	0.071981	0	0.0979359	0	0.0319159	0	0	0.0718801	0	0.176409	0	0	0.163629	0	0
GSE17260_GSM432257	Serous Epithelial Ovarian Carcinoma	0	0	0.0233349	0	0	0	0.411071	0.114281	0	0	0.0740027	0.118277	0.0409913	0.0503704	0.115611	0	0	0.0205441	0	0.0125272	0.0189902	0
GSE17260_GSM432258	Serous Epithelial Ovarian Carcinoma	0	0.0313658	0.193484	0.0796695	0	0.0867241	0.124682	0.0560149	0	0	0.0475598	0	0.0166184	0	0.0591067	0.0272925	0.066777	0	0.0961076	0.0263734	0	0.0882242
GSE17260_GSM432259	Serous Epithelial Ovarian Carcinoma	0	0	0.140156	0.108603	0.0608461	0	0.116989	0.067109	0.0161196	0	0.0968783	0	0	0.177601	0.16855	0	0.0193384	0	0.0118997	0	0.0159102	0
GSE17260_GSM432260	Serous Epithelial Ovarian Carcinoma	0	0.124418	0	0.0412468	0	0	0	0	0	0.058663	0	0.120465	0	0	0	0.161592	0.298484	0.0304914	0.100604	0.0436925	0.0203434	0
GSE17260_GSM432271	Serous Epithelial Ovarian Carcinoma	0	0.141327	0.169697	0.0667836	0	0.0290789	0.0540905	0.0440612	0	0.0556303	0.0243888	0	0	0.00166196	0.142385	0.113703	0.00632408	0	0.150868	0	0	0
GSE17260_GSM432273	Serous Epithelial Ovarian Carcinoma	0	0	0.0522393	0.1818	0	0.080182	0.0358281	0.0830185	0	0	0	0.0231849	0.0572786	0	0.202557	0.066479	0.0230525	0	0.19438	0	0	0
GSE17260_GSM432275	Serous Epithelial Ovarian Carcinoma	0	0.126765	0.128177	0.0303594	0	0.12657	0.0370199	0	0	0.000379356	0	0.0455364	0.0158151	0.0371643	0.0752352	0.0697307	0.0632443	0	0	0.170853	0	0.0731489
GSE17260_GSM432279	Serous Epithelial Ovarian Carcinoma	0.00702974	0	0.0254671	0.143945	0	0.0587876	0.0634225	0	0.0345582	0	0.0957834	0	0.0294843	0	0.186423	0.0369198	0.131163	0	0.162509	0	0.021903	0.00260487
GSE17260_GSM432289	Serous Epithelial Ovarian Carcinoma	0	0.0978196	0.0681247	0.0344637	0.0316079	0	0.106162	0.162905	0	0	0.178952	0.0464977	0.0621189	0	0.0918984	0	0	0	0	0.0895146	0.018766	0.0111688
GSE17260_GSM432291	Serous Epithelial Ovarian Carcinoma	0	0	0.0458896	0.117087	0.0211305	0	0.0283198	0.0960575	0	0	0.028467	0	0.0445422	0.0237006	0.0534401	0	0.112731	0.0387438	0	0.272815	0.0783577	0.038718
GSE17260_GSM432294	Serous Epithelial Ovarian Carcinoma	0.0230739	0	0	0	0	0.0500263	0	0.0315694	0.0256872	0	0	0.123836	0.0108546	0.0910438	0.00940883	0	0.185447	0	0	0.422962	0.0116476	0.0144436
GSE17260_GSM432302	Serous Epithelial Ovarian Carcinoma	0.0507364	0	0	0	0.104493	0	0	0	0.04398	0.0855571	0	0	0	0	0.00903749	0.0809305	0.543888	0	0	0.0697968	0	0.0115806
GSE17260_GSM432304	Serous Epithelial Ovarian Carcinoma	0	0.076671	0.0985521	0.296032	0	0	0.00761153	0.0198244	0	0	0.0735725	0.0124664	0	0.0382819	0.0813847	0	0.00590113	0	0.250396	0	0	0.039306
GSE17260_GSM432305	Serous Epithelial Ovarian Carcinoma	0	0.0541933	0	0.0844203	0.000934487	0.139614	0.0323835	0.00304044	0	0	0	0.0793426	0.128757	0.357456	0.00734994	0	0.0566475	0.0138773	0	0.0170032	0.024981	0
GSE17260_GSM432306	Serous Epithelial Ovarian Carcinoma	0	0	0.294124	0.161588	0.00952033	0	0	0.143734	0	0	0.176087	0	0	0	0	0	0	0.0432137	0.150276	0	0	0.021458
GSE17260_GSM432307	Serous Epithelial Ovarian Carcinoma	0	0.0328131	0.0700763	0.119222	0.126088	0	0.00998637	0	0	0.0225239	0	0	0	0.417975	0.013239	0	0	0	0	0.180487	0	0.00758919
GSE17260_GSM432310	Serous Epithelial Ovarian Carcinoma	0	0.091374	0.367556	0.0996818	0	0	0.0421801	0.0688765	0	0	0.14829	0	0.00413656	0.0264656	0.091363	0.0298945	0	0	0.0301814	0	0	0
GSE17260_GSM432320	Serous Epithelial Ovarian Carcinoma	0	0.0288707	0.00211924	0.0164888	0.0197887	0.0673005	0.16609	0	0	0	0.298008	0.0329024	0.0473654	0.00852439	0.0559756	0.132275	0.0597245	0	0.0452149	0.00371252	0.0156391	0
GSE17260_GSM432324	Serous Epithelial Ovarian Carcinoma	0	0.169114	0.0794127	0.126116	0	0	0.0150075	0.00833619	0.0592679	0	0	0.108115	0	0.240967	0.0692273	0.0433617	0	0	0	0.0553854	0.00672122	0.0189691
GSE17260_GSM432326	Serous Epithelial Ovarian Carcinoma	0	0.101161	0.00802772	0.0284577	0	0.0435283	0	0.0666251	0	0	0	0.0620913	0.0661646	0.257758	0.020205	0.0646976	0.0600751	0	0	0.193224	0	0.0279845
GSE17260_GSM432327	Serous Epithelial Ovarian Carcinoma	0	0	0.032477	0	0.203008	0	0.120408	0.0575254	0	0.100658	0.0211678	0	0.112757	0.081987	0.0458052	0.0280693	0	0.10542	0.0594623	0	0	0.0312548
GSE17260_GSM432330	Serous Epithelial Ovarian Carcinoma	0.0434789	0	0	0	0	0.208379	0	0	0.0151528	0	0	0.0989616	0.00778082	0	0	0	0	0.0426226	0	0.491591	0	0.0920332

## Sheet: GSE73614
Sample	Morphology	B cells naive	B cells memory	Plasma cells	T cells CD8	T cells CD4 naive	T cells CD4 memory resting	T cells CD4 memory activated	T cells follicular helper	T cells regulatory (Tregs)	T cells gamma delta	NK cells resting	NK cells activated	Monocytes	Macrophages M0	Macrophages M1	Macrophages M2	Dendritic cells resting	Dendritic cells activated	Mast cells resting	Mast cells activated	Eosinophils	Neutrophils
GSM1899538	Serous Epithelial Ovarian Carcinoma	0	0.118806	0.0185734	0	0.0884928	0.0141169	0.0233734	0.0128614	0.0171595	0.233943	0.0267567	0.0502766	0.0100387	0.169379	0.0477015	0.114666	0	0	0	0	0.0538544	0
GSM1899438	Endometrioid Epithelial Ovarian Carcinoma	0.0945743	0	0.186317	0	0	0.0483206	0	0.11577	0	0.0805909	0	0.101468	0.13484	0	0.109034	0.0261946	0	0	0	0.0772906	0.0256007	0
GSM1899443	Endometrioid Epithelial Ovarian Carcinoma	0.00934798	0.0487106	0	0.0332658	0.096173	0.0792021	0	0	0	0	0.0488481	0.0047722	0.0596799	0.163112	0.0647254	0.151378	0.0137522	0	0.146507	0	0.0805253	0
GSM1899446	Endometrioid Epithelial Ovarian Carcinoma	0	0	0.157335	0.190406	0	0	0.0398271	0	0.046055	0	0	0.0666062	0.154638	0.0442607	0.137676	0.0676821	0.0254001	0	0	0.0399038	0.0302107	0
GSM1899448	Endometrioid Epithelial Ovarian Carcinoma	0.0275107	0.0610185	0	0	0	0.134773	0	0	0	0.0813648	0	0.0636752	0.0758729	0.061368	0.0302355	0.0927303	0	0.00389905	0.293777	0	0.0195498	0.0542255
GSM1899455	Endometrioid Epithelial Ovarian Carcinoma	0.27017	0	0.266963	0.16486	0	0	0	0.139756	0	0.0110067	0	0.074737	0	0	0	0.037622	0	0	0	0.0348853	0	0
GSM1899456	Endometrioid Epithelial Ovarian Carcinoma	0.214152	0	0.103693	0	0	0.196978	0.0502379	0.0391915	0.0201722	0	0.0382984	0	0	0	0	0.102025	0.0097879	0.023077	0.115901	0	0.0864863	0
GSM1899458	Endometrioid Epithelial Ovarian Carcinoma	0	0.0671331	0.14829	0.196108	0	0	0.050603	0.0932317	0.0369576	0	0	0.0354684	0	0	0.0113136	0	0.0527461	0	0.286156	0	0.0219929	0
GSM1899460	Endometrioid Epithelial Ovarian Carcinoma	0.0259035	0	0.233758	0.161969	0	0.0013258	0	0.170603	0	0.0867887	0	0	0.0632213	0	0.0441643	0.0240629	0.108451	0.00251473	0	0	0.0772384	0
GSM1899462	Endometrioid Epithelial Ovarian Carcinoma	0.301512	0	0.0718702	0.0311291	0	0.144087	0.0233063	0.0234658	0.0111614	0.158415	0	0.00305571	0.0167452	0	0	0.0158148	0.113788	0.00866967	0.0389917	0	0.0379884	0
GSM1899464	Endometrioid Epithelial Ovarian Carcinoma	0.149089	0	0.124286	0.100974	0.0423093	0.0919648	0.0599054	0	0	0.00825248	0	0.126385	0	0	0.0218031	0.0129082	0.0538702	0.0254243	0	0.177441	0.00538852	0
GSM1899466	Endometrioid Epithelial Ovarian Carcinoma	0	0.307864	0	0.280287	0	0	0	0.0208891	0.0752195	0	0.031312	0.0129426	0.0120619	0	0.04348	0.0868908	0.0271612	0	0.101893	0	0	0
GSM1899472	Endometrioid Epithelial Ovarian Carcinoma	0.099687	0	0.225583	0.0213225	0.0439379	0.149893	0	0	0	0.00342651	0	0.240953	0	0.14241	0.0172932	0.0293121	0	0	0	0	0.0261819	0
GSM1899473	Endometrioid Epithelial Ovarian Carcinoma	0	0.0380686	0.0793964	0.102622	0	0.110002	0.0318776	0.161823	0	0.0690538	0	0.0800946	0.0361754	0.0782909	0.0282112	0.0230031	0.0285079	0.0101552	0	0	0.122718	0
GSM1899492	Endometrioid Epithelial Ovarian Carcinoma	0	0.0407647	0	0.104233	0	0.0856067	0	0	0	0.0297498	0	0.143247	0	0.0781005	0.0676447	0.0299136	0.0865438	0	0.283383	0	0	0.0508126
GSM1899501	Endometrioid Epithelial Ovarian Carcinoma	0.0336944	0	0	0.121024	0.0546912	0	0.10138	0.0304778	0	0.038374	0	0.201268	0	0.0975385	0.100798	0.0275051	0.0245362	0	0	0.121879	0	0.0468336
GSM1899504	Endometrioid Epithelial Ovarian Carcinoma	0.226512	0	0.1051	0.0259635	0	0	0	0.113014	0.040082	0.0971101	0	0.189121	0	0.088056	0.00284385	0	0	0	0	0.112197	0	0
GSM1899440	Clear Cell Epithelial Ovarian Carcinoma	0	0	0.193788	0.133973	0	0	0.0987245	0.0494778	0.096991	0	0	0.0967039	0.0981452	0.0409717	0.0883352	0	0	0	0	0.0484954	0.00714982	0.0472443
GSM1899441	Clear Cell Epithelial Ovarian Carcinoma	0	0.137961	0.0932751	0	0.0136099	0.0218937	0	0	0.05252	0	0	0.0142222	0.112013	0.108084	0.0435949	0.102036	0.04173	0	0.247961	0	0.00791284	0.00318671
GSM1899447	Clear Cell Epithelial Ovarian Carcinoma	0	0.302784	0	0.0389765	0.00149952	0	0.0236838	0.0293228	0.0744295	0	0.0887793	0	0.0505851	0.122328	0.0434073	0.0891391	0	0	0.0916862	0	0.0433795	0
GSM1899470	Clear Cell Epithelial Ovarian Carcinoma	0	0.193312	0	0.031796	0	0.248458	0.0259923	0.0972982	0	0	0.0670084	0	0.0701174	0	0.0779977	0.0319469	0.00378892	0.00641057	0.0440697	0	0	0.101805
GSM1899471	Clear Cell Epithelial Ovarian Carcinoma	0	0.0578435	0.13954	0.151449	0	0	0.0869976	0	0.00607235	0	0.0512891	0	0.0244169	0	0.124157	0.115208	0	0	0	0.148674	0.0397063	0.0546465
GSM1899476	Clear Cell Epithelial Ovarian Carcinoma	0.115021	0	0.355069	0	0.0421257	0	0	0.14484	0.0233669	0.0631277	0.0559575	0	0	0.00574946	0	0	0	0.00890794	0	0.135974	0.0498611	0
GSM1899478	Clear Cell Epithelial Ovarian Carcinoma	0.0265069	0.0191696	0.0910922	0	0	0.117365	0	0.0902274	0	0.175937	0	0	0	0.314886	0.00366449	0.121478	0	0	0.00440116	0	0.035273	0
GSM1899479	Clear Cell Epithelial Ovarian Carcinoma	0	0	0.131176	0.0976155	0	0.302949	0	0	0.0413575	0	0	0.211103	0.100671	0	0.047657	0	0	0.0315911	0.0358808	0	0	0
GSM1899480	Clear Cell Epithelial Ovarian Carcinoma	0	0	0.322077	0.125156	0	0	0.167255	0.102546	0	0.025486	0	0.0286039	0.0870973	0.00513649	0.0244127	0.039444	0	0.0277282	0	0.0202047	0.0248525	0
GSM1899481	Clear Cell Epithelial Ovarian Carcinoma	0	0.16474	0.0423043	0.159146	0	0.163625	0.116756	0.00411386	0.00496614	0.00696574	0.043538	0	0.0877439	0	0.0860962	0.0221928	0	0	0	0.0491489	0.0486636	0
GSM1899484	Clear Cell Epithelial Ovarian Carcinoma	0	0.0107256	0.045725	0.0610611	0	0.136111	0.0113887	0	0.137696	0	0.185998	0	0.0537908	0	0.15128	0.0443622	0	0	0	0.131323	0.0305381	0
GSM1899487	Clear Cell Epithelial Ovarian Carcinoma	0	0.11017	0	0.0163359	0.0635601	0.0467872	0	0	0	0.0904164	0.00423062	0	0.152012	0.116426	0	0.069754	0.0222217	0	0.249506	0	0.0585796	0
GSM1899488	Clear Cell Epithelial Ovarian Carcinoma	0.0792965	0	0.029444	0	0	0	0.0297621	0	0.00937218	0	0.114138	0	0.224437	0.157694	0.0439086	0	0	0	0.235909	0	0.0760392	0
GSM1899489	Clear Cell Epithelial Ovarian Carcinoma	0	0.102437	0	0	0	0.33239	0	0.00425618	0.0268191	0.0908527	0.0422195	0	0.0661324	0	0.00163133	0.138893	0.0863156	0	0.0622373	0	0.0458164	0
GSM1899490	Clear Cell Epithelial Ovarian Carcinoma	0	0.238116	0.0783314	0	0	0.139439	0	0.113466	0	0.0792985	0	0	0.140519	0	0.101899	0	0.0101389	0	0	0.0896731	0.00912017	0
GSM1899522	Clear Cell Epithelial Ovarian Carcinoma	0	0.0553291	0.0368944	0.0821203	0.042713	0.0502206	0.121735	0.0292844	0	0	0	0.13131	0	0.228868	0.037388	0.0882323	0	0	0.0775747	0	0	0.01833
GSM1899524	Clear Cell Epithelial Ovarian Carcinoma	0	0	0.236084	0.106441	0	0	0.221426	0.028454	0.0298445	0.0225715	0.0168582	0.0350088	0.267079	0	0.0322245	0	0	0	0.00400873	0	0	0
GSM1899528	Clear Cell Epithelial Ovarian Carcinoma	0	0.081427	0	0.100592	0	0.131937	0	0	0	0.0197048	0.0154942	0.133633	0	0.221582	0.0522734	0.163176	0.0130683	0	0	0.0590733	0.00803824	0
GSM1899529	Clear Cell Epithelial Ovarian Carcinoma	0	0.10969	0	0	0	0.118786	0.0240193	0.0304523	0	0.104808	0.00615215	0	0.0988204	0.103931	0.070758	0.0874873	0.0760954	0	0	0.162218	0	0.00678259

## Sheet: GSE68600
Sample	Morphology	B cells naive	B cells memory	Plasma cells	T cells CD8	T cells CD4 naive	T cells CD4 memory resting	T cells CD4 memory activated	T cells follicular helper	T cells regulatory (Tregs)	T cells gamma delta	NK cells resting	NK cells activated	Monocytes	Macrophages M0	Macrophages M1	Macrophages M2	Dendritic cells resting	Dendritic cells activated	Mast cells resting	Mast cells activated	Eosinophils	Neutrophils
GSM1676604	Endometrioid Epithelial Ovarian Carcinoma	0.0183333	0	0.329654	0.015229	0	0.227584	0	0.0825054	0	0	0	0.0518049	0.0140147	0.0571743	0.0377831	0	0	0.126155	0.0309282	0	0	0.00883364
GSM1676605	Endometrioid Epithelial Ovarian Carcinoma	0	0	0.396052	0.0679495	0	0.178741	0.0128014	0.114047	0	0	0.014912	0.0324013	0	0.0242108	0.0124303	0	0	0.0798878	0.0363942	0	0	0.0301735
GSM1676607	Endometrioid Epithelial Ovarian Carcinoma	0	0.0805677	0.0291017	0.014627	0	0.125904	0	0.159959	0	0	0	0.163086	0.0234697	0.0326972	0.0136073	0	0	0.244606	0.111139	0	0	0.00123559
GSM1676611	Endometrioid Epithelial Ovarian Carcinoma	0.0377027	0.0165143	0	0.0761542	0	0.245699	0	0.0868521	0	0	0	0.148579	0	0.0111259	0	0.0158253	0	0.255854	0.0627728	0	0	0.0429209
GSM1676612	Endometrioid Epithelial Ovarian Carcinoma	0	0.0243202	0	0.0729013	0	0.237101	0	0.1787	0.0352458	0	0	0.0701598	0	0.0942193	0.12024	0	0	0.126215	0.0246324	0	0	0.0162654
GSM1676613	Endometrioid Epithelial Ovarian Carcinoma	0.00356815	0.0129006	0.238662	0.0380484	0	0.205425	0	0.109317	0.0206557	0	0	0.0507074	0	0.0897855	0.0708746	0	0	0.105893	0.0393771	0	0	0.0147854
GSM1676617	Serous Epithelial Ovarian Carcinoma	0.00943771	0	0.0701721	0.0287677	0	0.284928	0	0.0598659	0.0037468	0	0.0229332	0	0	0.276705	0.0725158	0	0	0.0323487	0	0.111611	0	0.026968

## Sheet: GSE73638
Sample	Morphology	B cells naive	B cells memory	Plasma cells	T cells CD8	T cells CD4 naive	T cells CD4 memory resting	T cells CD4 memory activated	T cells follicular helper	T cells regulatory (Tregs)	T cells gamma delta	NK cells resting	NK cells activated	Monocytes	Macrophages M0	Macrophages M1	Macrophages M2	Dendritic cells resting	Dendritic cells activated	Mast cells resting	Mast cells activated	Eosinophils	Neutrophils
GSM1897820	Low-Grade Serous Epithelial Ovarian Carcinoma	0.0969941	0	0	0.115938	0	0.0638457	0.239198	0	0	0	0.00409229	0.146119	0.0792144	0.0990809	0	0	0	0.03992	0.115598	0	0	0
GSM1897825	High-Grade Serous Epithelial Ovarian Carcinoma	0	0.141435	0.0265263	0.37407	0	0	0.127956	0.0767797	0.0287395	0	0	0.0657782	0.0455002	0.0389789	0.0171158	0	0	0.0297334	0.0273877	0	0	0
GSM1897804	High-Grade Serous Epithelial Ovarian Carcinoma	0	0.0781633	0.0381883	0.272393	0	0	0.164517	0.0724889	0.000315377	0	0	0.100108	0.0415099	0.0497105	0.0324708	0	0.00630816	0	0.0986354	0	0.0451921	0
GSM1897801	High-Grade Serous Epithelial Ovarian Carcinoma	0	0.219059	0.0136436	0.124428	0	0.0310665	0	0.0434743	0.0703997	0	0.0452029	0.0623739	0.136396	0.131776	0	0	0	0.0241006	0	0.045385	0.052694	0
GSM1897799	High-Grade Serous Epithelial Ovarian Carcinoma	0	0.138613	0.100244	0.207895	0	0	0.0778622	0.0387915	0.102448	0	0	0.10794	0.0433676	0.0673374	0.0381054	0	0.0200762	0	0.0394944	0	0.0178258	0
GSM1897797	High-Grade Serous Epithelial Ovarian Carcinoma	0	0.126816	0	0.13475	0	0	0.143331	0	0.0558251	0	0	0.22672	0.0699982	0.099171	0	0	0	0.0543604	0.0890274	0	0	0
GSM1897789	High-Grade Serous Epithelial Ovarian Carcinoma	0	0.143183	0.112297	0.362618	0	0	0.0244587	0.00658515	0.0896037	0	0	0.042467	0.0615324	0.048524	0.0281935	0	0.00169591	0.0253516	0.0218674	0	0.0316229	0
GSM1897778	High-Grade Serous Epithelial Ovarian Carcinoma	0	0.168122	0.026093	0.225438	0	0	0.0202344	0.107595	0.0917893	0	0	0.122953	0.0915824	0.0503252	0.0171134	0	0.015618	0.00805583	0.0550807	0	0	0
GSM1897755	High-Grade Serous Epithelial Ovarian Carcinoma	0	0.130149	0.00952633	0.167655	0	0	0.14575	0.0370183	0.0487138	0	0	0.106569	0.0685871	0.0642485	0.0870982	0	0.0738313	0	0.0604112	0	0.000442001	0
GSM1897787	Endometrioid Epithelial Ovarian Carcinoma	0	0.104583	0.0176815	0.237798	0	0	0.133836	0.0876646	0	0	0.11948	0.0682434	0.117776	0.100508	0	0	0	0	0.0124295	0	0	0
GSM1897780	Endometrioid Epithelial Ovarian Carcinoma	0	0.0881006	0	0.170738	0	0.0514861	0.15217	0.0993008	0.0166444	0	0	0.141236	0.0766697	0.165394	0	0	0.0251174	0.00661517	0.00652834	0	0	0
GSM1897748	Endometrioid Epithelial Ovarian Carcinoma	0	0.0850296	0.088399	0.272415	0	0	0.18675	0.0807958	0	0	0	0.0553434	0.0334296	0.0428657	0.0864205	0	0.0382887	0	0.0285311	0	0.0017315	0
GSM1897829	Clear Cell Epithelial Ovarian Carcinoma	0.0334624	0	0.0157556	0.493648	0	0	0.178777	0.122276	0	0	0	0.0342783	0.0781514	0.0255584	0	0	0.00259753	0.00741259	0	0.0022886	0.0057937	0
GSM1897816	Clear Cell Epithelial Ovarian Carcinoma	0	0.06886	0	0.318847	0	0	0.134075	0	0	0	0.139025	0.054283	0.0605758	0.0579543	0.127584	0	0.0168286	0	0.0202765	0	0	0.00169

## Sheet: TCGA-OV
Sample	B cells naive	B cells memory	Plasma cells	T cells CD8	T cells CD4 naive	T cells CD4 memory resting	T cells CD4 memory activated	T cells follicular helper	T cells regulatory (Tregs)	T cells gamma delta	NK cells resting	NK cells activated	Monocytes	Macrophages M0	Macrophages M1	Macrophages M2	Dendritic cells resting	Dendritic cells activated	Mast cells resting	Mast cells activated	Eosinophils	Neutrophils
TCGA-23-1109-01A-01R-1564-13	0.0779619	0	0.0122045	0.0774858	0	0.0950766	0	0.0579064	0.0305488	0	0	0.0460888	0.0107092	0.308047	0.0395498	0.147401	0.0944023	0	0.00261829	0	0	0
TCGA-20-1686-01A-01R-1566-13	0.121129	0	0.109984	0.0259951	0	0.283194	0	0.0477501	0	0	0.00696772	0	0.0558326	0.067821	0.0275794	0.0886332	0	0.142771	0.0223435	0	0	0
TCGA-13-1405-01A-01R-1565-13	0.19457	0	0.0840429	0.203466	0	0.128348	0.0328334	0	0.0196672	0	0	0.0814516	0.0119115	0.0600159	0.0637115	0.0846296	0	0.00466092	0.0306904	0	0	0
TCGA-13-0893-01B-01R-1565-13	0.0616898	0	0	0.132625	0	0.202223	0.0636087	0.0234181	0.0680392	0.00514336	0.0433165	0.015315	0	0.0697506	0.127292	0.115869	0	0.0290609	0.0426482	0	0	0
TCGA-13-1512-01A-01R-1565-13	0	0.0573837	0.00679359	0.0845663	0	0.12805	0	0.0224846	0.0498603	0	0.0204624	0.0140106	1.70548e-05	0.340634	0.149463	0.106475	0.0115309	0	0	0.00826822	0	0
TCGA-13-1497-01A-01R-1565-13	0.0108137	0.049201	0.0946928	0.0916131	0	0.202119	0	0.0573082	0.056871	0	0	0.0262643	0.0100054	0.177987	0.120481	0.0815991	0	0.00844724	0.0125971	0	0	0
TCGA-13-0906-01A-01R-1564-13	0.0823113	0	0.0145271	0.112426	0	0.212163	0	0.0836052	0.0452828	0	0	0.0598747	0.00506618	0.075659	0.144775	0.0265592	0	0.137751	0	0	0	0
TCGA-25-1633-01A-01R-1566-13	0.0897924	0	0	0.186809	0	0.178322	0.0612723	0.0427304	0.051559	0	0.00588498	0	0.0814139	0.016735	0.0776638	0.176656	0	0.00384357	0	0.0107093	0.00380396	0.0128046
TCGA-09-1666-01A-01R-1566-13	0.0105555	0.00112619	0	0.109622	0	0.242557	0.0349063	0.027633	0.008708	0	0.0362526	0	0	0.179984	0.18269	0.160457	0	0	0	0	0	0.00550937
TCGA-29-1761-01A-01R-1567-13	0.0553963	0	0.00384331	0.148911	0	0.130326	0.00421969	0.0333779	0.0281005	0	0	0	0	0.265685	0.101573	0.209286	0.000530972	0	0.00688834	0	0	0.0118617
TCGA-09-2053-01C-01R-1568-13	0.0616677	0	0.0713917	0.0907978	0	0.204281	0	0.0576061	0.0181316	0.00680809	0	0.057391	0	0.207206	0.0839781	0.140741	0	0	0	0	0	0
TCGA-24-1417-01A-01R-1565-13	0.0730629	0	0.00660002	0.0283815	0	0.184612	0.0157251	0.0521862	0.0500648	0	0	0.0526756	0.00749395	0.248234	0.0561382	0.151489	0	0.0405407	0.0327955	0	0	0
TCGA-61-2008-02A-01R-1568-13	0.0250441	0	0.00125145	0.219446	0	0.126857	0.0515642	0.0633297	0.0361853	0	0	0.0783658	0	0.098747	0.0563926	0.162905	0.0338225	0	0.0460896	0	0	0
TCGA-09-0367-01A-01R-1564-13	0.00384452	0.0450956	0	0.0457344	0	0.226066	0	0.0350053	0.0236076	0	0	0.0850554	0.013131	0.156717	0.0929294	0.174103	0.0763533	0	0	0.0223576	0	0
TCGA-29-1783-01A-01R-1567-13	0.0328909	0	0.0877283	0.0656388	0	0.181723	0.000627995	0.0392882	0.0340468	0	0	0.0303421	0.0262334	0.15053	0.0690826	0.224589	0.0267997	0	0.00903115	0	0	0.0214473
TCGA-24-2293-01A-01R-1568-13	0.0668993	0	0	0.0754177	0	0.196156	0	0	0.0431892	0	0.00152876	0.00594056	0.0439447	0.283694	0.0941594	0.179843	0	0	0.00717958	0	0	0.00204843
TCGA-61-1728-01A-01R-1568-13	0	0.00039104	0.000581457	0	0	0.215475	0	0.0575729	0.0164739	0.0387368	0	0.036018	0	0.400958	0.0587273	0.150161	0	0	0	0.0249049	0	0
TCGA-25-2393-01A-01R-1569-13	0.10087	0	0.00408348	0.0879483	0	0.165453	0.00811375	0.0216654	0.00426775	0	0.0021491	0	0.00596642	0.348232	0.0641934	0.10195	0.00353067	0	0	0.0422758	0.01926	0.0200418
TCGA-25-2399-01A-01R-1569-13	0.0649917	0	0	0.0737752	0	0.213565	0.054443	0.0134647	0.00512411	0	0.0166765	0.0912797	0.0214687	0.140765	0.0917336	0.170645	0	0	0.0385824	0	0	0.00348615
TCGA-23-2078-01A-01R-1568-13	0.139439	0	0.00785633	0.148313	0	0.235639	0	0.0221149	0.0967499	0	0	0.0105939	0.0121387	0.0370835	0.14998	0.116613	0	0	0.0234788	0	0	0
TCGA-61-1725-01A-01R-1567-13	0.035844	0	0.00822133	0.102212	0	0.23653	0	0.081662	0.00374744	0	0	0.0260162	0.0564549	0.0506535	0.150266	0.215454	0	0	0.0117697	0	0	0.021168
TCGA-29-1688-01A-01R-1566-13	0.044754	0	0.00246343	0.0544031	0	0.263323	0	0.0233145	0.0303416	0	0.0306029	0.0229933	0.0251803	0.137517	0.122148	0.217007	0	0	0.0213723	0	0	0.00457938
TCGA-57-1994-01A-01R-1568-13	0.131795	0	0.0167432	0.191097	0	0.123406	0	0.0436569	0.0883168	0	0	0.0334753	0.0112145	0.196882	0.0418717	0.108856	0	0	0.0126863	0	0	0
TCGA-13-0913-02A-01R-1564-13	0.036492	0.0829674	0	0.219785	0	0.077019	0.0591145	0.060066	0.0148764	0	0	0.112724	0.00846035	0.0575832	0.133093	0.0999601	0.0114491	0.0213112	0	0	0.00509855	0
TCGA-20-1683-01A-01R-1566-13	0.0917021	0	0.273497	0.0794758	0	0.146352	0.0121631	0.0196886	0.0247641	0	0	0.0197015	0	0.153194	0.0356995	0.0993528	0	0.013667	0.0293994	0	0	0.00134359
TCGA-31-1946-01A-01R-1568-13	0.0447421	0	0.00128304	0.0437294	0	0.155418	0.00925876	0.0342823	0.0382212	0	9.93534e-05	0.0047043	0	0.315388	0.0509927	0.299347	0	0.00131922	0	0.00121476	0	0
TCGA-13-0900-01B-01R-1565-13	0.0105459	0.0343977	0	0.0522102	0	0.258872	0.0207739	0.079232	0.00249471	0	0	0.0146395	0.0257169	0.0766464	0.2133	0.141334	0	0.0263152	0.0435219	0	0	0
TCGA-29-1705-01A-01R-1567-13	0.0291598	0	0	0.0372916	0	0.232357	0	0.0143283	0.0301728	0	0.0128912	0	0	0.340487	0.0586962	0.219621	0	0	0	0.019826	0	0.00516934
TCGA-09-1669-01A-01R-1566-13	0.0405985	0	0.0919279	0.158276	0	0.176764	0.0394452	0.0457145	0.0591133	0	0	0.0138315	0.0109038	0.17754	0.0582669	0.119534	0	0	0	0.00808457	0	0
TCGA-13-0724-01A-01R-1564-13	0.15895	0	0.000649228	0.129832	0	0.184757	0	0.039779	0.042173	0	0	0.0384998	0.0057606	0.163552	0.0319796	0.110872	0	0.0752329	0.0179622	0	0	0
TCGA-09-2044-01B-01R-1568-13	0.0816109	0	0.0292264	0.0892649	0	0.132831	0.00182447	0.042808	0.0418551	0	0	0.0567134	0.106839	0.0859867	0.0690857	0.24572	0	0	0	0	0	0.0162348
TCGA-57-1583-01A-01R-1566-13	0	0.0426743	0	0.0179859	0	0.10059	0	0.0198966	0	0	0.0362389	0	0	0.663913	0.0211723	0.0349685	0	0.06256	0	0	0	0
TCGA-10-0937-01A-02R-1564-13	0.0132753	0.0113759	0	0.124001	0	0.259028	0.0209177	0.0502206	0.062161	0	0	0.0738388	0.0567532	0.113277	0.0315871	0.157597	0	0.0220002	0	0.00270463	0.00126253	0
TCGA-24-1464-01A-01R-1566-13	0.0118464	0.0221848	0	0.286537	0	0.186632	0	0.0542216	0.082497	0	0	0.10142	0.0192877	0	0.0627855	0.172588	0	0	0	0	0	0
TCGA-25-1313-01A-01R-1565-13	0	0.0413294	0.00273301	0.0281491	0	0.27615	0	0.0280561	0.00478657	0	0	0.0522908	0.111709	0	0.0645747	0.294718	0	0.074738	0.0047303	0	0.00042714	0.0156089
TCGA-61-2000-01A-01R-1568-13	0.0532228	0	0	0.0340566	0	0.335768	0.0291912	0.0191341	0	0	0	0.135771	0.0729765	0.110616	0.0386291	0.0928379	0.0338106	0.0324715	0	0.00395037	0	0.00756432
TCGA-61-1738-01A-01R-1567-13	0.0678619	0	0.0663498	0.047396	0	0.0869571	0	0.0756148	0	0.000570422	0	0.0243306	0.0868551	0.0246251	0.0998804	0.161921	0	0.221345	0	0.00752277	0	0.0287705
TCGA-13-1496-01A-01R-1565-13	0	0.184084	0.0126002	0.0862312	0	0.174155	0.0453791	0.0529866	0.00145672	0.0515435	0	0.0176821	0	0.0162419	0.114413	0.115391	0	0.0869615	0.0177561	0	0	0.0231195
TCGA-24-1435-01A-01R-1566-13	0	0.0338272	0	0.0733321	0	0.164746	0	0.0126154	0.0385009	0	0	0.0587598	0.0111736	0.137034	0.173872	0.235393	0.0130369	0.0235675	0.0227138	0	0	0.00142824
TCGA-23-1120-01A-02R-1565-13	0.000928452	0.0305741	0	0.0292338	0	0.189574	0.0488688	0.0483732	0.0256754	0	0	0.0449249	0.0111323	0.18941	0.193569	0.140928	0	0	0.0466194	0	0	0.000188863
TCGA-24-1427-01A-01R-1565-13	0.0995185	0	0.0375876	0.164997	0	0.235084	0.0195836	0.0257291	0.0662661	0	0	0	0.124181	0.0235469	0.0569799	0.144435	0	0.00130582	0	0	0	0.000785433
TCGA-24-1924-01A-01R-1567-13	0.0960282	0	0.0798249	0.139303	0	0.161929	0.0326612	0.0707102	0.000343617	0	0	0.0265056	0.0719404	0.00162952	0.1267	0.154775	0.0209241	0	0	0.00708237	0	0.00964191
TCGA-31-1953-01A-01R-1568-13	0.00689993	0	0	0.0547225	0	0.142621	0.0067532	0.0239966	0.0648674	0	0.0076751	0.0785878	0.0272241	0.239791	0.0666859	0.181017	0.0723549	0	0.0228312	0	0	0.00397189
TCGA-04-1343-01A-01R-1564-13	0.0180569	0.110268	0.0111633	0.133411	0	0.181942	0	0.0310201	0.0550099	0	0	0.0716804	0.0163562	0.0524494	0.108037	0.138701	0	0	0	0.071305	0	0.000600348
TCGA-25-2401-01A-01R-1569-13	0.0569767	0	0.0132452	0.0718513	0	0.145016	0.0093914	0.0373727	0.02848	0	0	0.0373218	0.145331	0.105143	0.107287	0.187103	0	0.0271298	0.0243465	0	0	0.00400464
TCGA-61-2092-01A-01R-1568-13	0.196772	0	0.178512	0.0241095	0	0.163829	0	0	0.0226909	0	0	0.0184737	0.00665927	0.218812	0.00535599	0.137564	0	0.0207227	0.00649942	0	0	0
TCGA-30-1892-01A-01R-1568-13	0.0597517	0	0	0.0715135	0	0.247044	0.00626305	0.0243985	0	0	0.0197263	0	0	0.322855	0.0463087	0.169416	0	0	0	0.0212452	0	0.0114774
TCGA-09-1662-01A-01R-1566-13	0	0.0419675	0	0.0638888	0	0.236302	0	0	0.0367325	0	0	0.0941193	0.0266818	0.289974	0.0307387	0.169842	0	0	0	0	0	0.00975332
TCGA-13-1498-01A-01R-1565-13	0	0.0740135	0	0.0522405	0	0.23578	0	0.0749819	0.00194444	0.0276877	0	0.0900978	0.0136869	0.243773	0.104642	0.0595076	0.0102873	0	0	0.011357	0	0
TCGA-23-1023-01A-02R-1564-13	0.0129392	0	0.00832117	0.165522	0	0.0901934	0	0.0089499	0.0349487	0	0	0.065149	0.0845336	0.105079	0.135336	0.172721	0	0	0.116308	0	0	0
TCGA-23-1027-01A-02R-1564-13	0	0.0448861	0	0.0154176	0	0.162938	0	0.0307793	0.0264076	0	0	0.0313189	0	0.402547	0.0616632	0.180629	0.00215648	0	0	0.0401636	0	0.00109378
TCGA-61-2012-01A-01R-1568-13	0.0685438	0	0.0856495	0.100217	0	0.152747	0	0.0201419	0.058661	0	0	0.0144282	0	0.265125	0.108468	0.0798128	0	0	0	0.0284547	0	0.0177513
TCGA-04-1365-01A-01R-1565-13	0.0372712	0.0116777	0	0.128246	0	0.256973	0.0139284	0.0576946	0.0328287	0	0.00401355	0.0318927	0.0320278	0.187681	0.104626	0.0881302	0.00318397	0	0	0.00982483	0	0
TCGA-09-2054-01A-01R-1568-13	0.140478	0	0.0703178	0.0845199	0	0.139797	0	0.090311	0.00423216	0	0	0.00157951	0.0121863	0.211698	0.0686865	0.171223	0	0	0.00493625	0	0	3.50977e-05
TCGA-13-0897-01A-01R-1564-13	0.0112506	0.00509057	0	0.163928	0	0.0877953	0.0799316	0.0326562	0.0761617	0	0	0.0812682	0.00253394	0.0801171	0.128351	0.173078	0.00695853	0.0186845	0.0521947	0	0	0
TCGA-25-1630-01A-01R-1566-13	0.00448027	0.042558	0	0.0132534	0	0.0814611	0	0	0.0571186	0	0	0.0326825	0.00709992	0.463125	0.0343446	0.121853	0.00739481	0	0	0.0649577	0	0.0696706
TCGA-13-0768-01A-01R-1569-13	0.0444978	0	0.0979963	0.237356	0	0.11343	0.146144	0	0.0406538	0.046161	0	0	0.0286663	0.0406444	0.0846635	0.0995352	0.00455944	0	0.0139623	0	0	0.00173019
TCGA-24-2288-01A-01R-1568-13	0.0883754	0	0.0956843	0.172585	0	0.290095	0	0.0547456	0.0346608	0	0	0.0286217	0.0152239	0.0145834	0.108781	0.0881633	0	0.00342176	0.00241738	0	0	0.00264138
TCGA-61-2003-01A-01R-1568-13	0.0357538	0	0	0.0663789	0	0.187242	0	0.00699062	0.0340527	0	0	0.0429728	0.0167064	0.340489	0.0449272	0.155679	0.0610607	0	0.00774754	0	0	0
TCGA-13-1509-01A-01R-1565-13	0	0.0177441	0.11282	0.101547	0	0.209364	0	0.024186	0.0371697	0.00883337	0	0.00981097	0.0325583	0.1787	0.0979905	0.132252	0	0	0	0.0370248	0	0
TCGA-24-2035-01A-01R-1568-13	0.0851329	0	0.0134527	0.0649511	0	0.195513	0.0313195	0.0402585	0.0112657	0	0	0.0287517	0.0513138	0	0.0850641	0.308419	0.0206648	0	0.0408616	0	0	0.0230313
TCGA-09-2051-01A-01R-1568-13	0.0359438	0.0262821	0	0.00981251	0	0.276546	0.0178438	0.0721809	0.00543048	0	0.0495626	0.00198269	0.0696997	0.0420158	0.0665447	0.175851	0	0.123009	0.0206097	0	0	0.0066848
TCGA-13-0924-01A-01R-1564-13	0.0754793	0	0	0.15368	0	0.140698	0	0.0869377	0.0627655	0	0	0.0506578	0.0234723	0.101336	0.131862	0.107268	0.00103376	0	0	0.0612257	0.00237933	0.00120356
TCGA-30-1857-01A-02R-1569-13	0	0.0422302	0	0.0705306	0	0.224299	0	0.0135183	0.0635841	0	0	0.0373562	0	0.271231	0.0869541	0.142899	0.0107992	0	0.0365988	0	0	0
TCGA-24-2280-01A-01R-1568-13	0.205482	0	0.16804	0.0762581	0	0.131496	0	0.0181944	0.0232229	0	0	0	0.0217245	0.132862	0.0125632	0.210157	0	0	0	0	0	0
TCGA-61-1998-01A-01R-1568-13	0.00637923	0.000502518	0	0.00384799	0	0.132952	0.00148454	0.00200095	0	0	0	0.0442903	0.0147272	0.571723	0.0373235	0.180816	0	0	0.00395322	0	0	0
TCGA-23-1107-01A-01R-1564-13	0	0.117457	0.00939909	0.0596538	0	0.168176	0	0.0435962	0.0343788	0	0	0.030104	0.026856	0.204054	0.052833	0.194787	0	0	0	0.0587056	0	0
TCGA-13-1485-01A-02R-1565-13	0	0.00986285	0	0.00606548	0	0.217002	0	0.00819817	0.0473267	0	0	0.0126844	0	0.453204	0.0055783	0.144068	0.0646551	0	0	0.0313547	0	0
TCGA-13-0887-01A-01R-1564-13	0.132411	0	0.0451587	0.0366021	0	0.126673	0	0.0752924	0.00149026	0	0	0.0505261	0.0457765	0.0315555	0.0261919	0.123551	0	0.225213	0	0.0788864	0	0.000672219
TCGA-09-1667-01C-01R-1566-13	0.0557332	0	0.0183718	0.0777969	0	0.196608	0	0.0394015	0.0607901	0	0	0.0791984	0.0163818	0.207677	0.120683	0.11293	0.00198936	0.0103122	0	0	0	0.00212691
TCGA-13-0916-01A-01R-1564-13	0.0662239	0	0.0227023	0.176173	0	0.146374	0	0.0664042	0.0418184	0	0	0.0127326	0	0.16933	0.176408	0.103702	0	0	0.0181306	0	0	0
TCGA-13-1506-01A-01R-1565-13	0.125366	0	0	0.0432397	0	0.21574	0.0215211	0.0190057	0.0133448	0	0	0.0446936	0.0256314	0.100233	0.0225	0.0548885	0	0.244067	0	0.0561809	0	0.0135877
TCGA-23-1118-01A-01R-1564-13	0	0.0663828	0	0.00796109	0	0.279637	0	0.0227602	0.0100324	0.00215551	0	0.0355255	0.00508792	0.158617	0.151571	0.127812	0.00196138	0.115838	0.0146584	0	0	0
TCGA-24-1550-01A-01R-1566-13	0.100874	0	0.0769106	0.0368414	0	0.0778466	0.0228543	0.0264333	0.0142856	0	0	0.0115313	0	0.275869	0.0387866	0.291716	0	0	0	0.0204961	0	0.00555495
TCGA-23-1116-01A-01R-1564-13	0.0249193	0	0	0.0134481	0	0.117493	0.00130587	0.0133975	0.00993553	0	0	0.0211325	0	0.245753	0.082953	0.260693	0.0129574	0	0	0.0985748	0	0.0974366
TCGA-31-1959-01A-01R-1568-13	0.0381454	0	0	0.053359	0	0.237774	0	0.0521092	0.0369589	0	0	0.0347317	0.0393886	0.12193	0.0449311	0.277554	0.0102917	0.0318539	0.00301308	0	0	0.0179601
TCGA-24-1842-01A-01R-1567-13	0.0543716	0	0.00265206	0.193212	0	0.149898	0	0.027783	0.06414	0	0	0.0802933	0.00865769	0.22106	0.0695853	0.0969494	0.00102515	0	0.0283781	0	0	0.00199491
TCGA-24-1558-01A-01R-1566-13	0	0.0131177	0.00361733	0.0306544	0	0.0630219	0	0.0297354	0.0324645	0	0	0.0465694	0	0.552513	0.0158735	0.195638	0	0	0.0167951	0	0	0
TCGA-09-0366-01A-01R-1564-13	0	0.00556699	0	0.0511655	0	0.0574074	0	0.0114254	0.0205977	0	0	0.0480579	0.33312	0	0.018392	0.425442	0	0.00104503	0	0.027781	0	0
TCGA-61-2002-01A-01R-1568-13	0.0236972	0	0	0.163604	0	0.174706	0.0865126	0.0102775	0.0928122	0	0	0.037498	0.0578783	0.079736	0.0857983	0.115822	0.0233903	0	0.0384847	0	0	0.00978285
TCGA-61-2111-01A-01R-1568-13	0.187842	0	0.0146196	0.0772922	0	0.141831	0	0.000256666	0.0467076	0	0	0.105234	0	0.128182	0.0222924	0.174689	0	0	0.0935192	0	0	0.00753407
TCGA-13-0795-01A-01R-1564-13	0.0406341	0.0177373	0.0132624	0.181391	0	0.107644	0	0	0.0203099	0	0	0.0647346	0.0715552	0	0.0283131	0.379072	0	0.00428914	0.0590328	0	0.00273217	0.00929114
TCGA-13-1411-01A-01R-1565-13	0.0244035	0.0142504	0	0.0385122	0	0.116741	0.0497956	0	0.0190137	0	0	0.0428177	0	0.385419	0.105136	0.1587	0	0	0.0139969	0	0	0.0312143
TCGA-29-1693-01A-01R-1567-13	0	0.00939381	0.000402522	0.0471117	0	0.220558	0	0.029206	0.00460263	0.0166954	0	0.0316277	0.0277354	0.130732	0.110292	0.150679	0	0.174793	0.0371964	0	0	0.0089738
TCGA-13-0911-01A-01R-1564-13	0.0754253	0	0.0180878	0.0166256	0	0.125034	0	0.0114246	0.0300201	0	0.00773551	0	0.0512676	0.478646	0.047567	0.0792179	0.0589495	0	0	0	0	0
TCGA-13-1483-01A-01R-1565-13	0.0112756	0.0185376	0	0.0438145	0	0.231739	0	0.0338355	0.0342862	0	0	0.0215697	0.0283383	0.269175	0.0260644	0.108212	0	0.142613	0	0.0305396	0	0
TCGA-24-0968-01A-01R-1569-13	0.0642412	0	0	0.109293	0	0.258293	0	0.0483955	0.0272715	0	0	0.0867465	0.112357	0.0326401	0.0739959	0.167234	0	0.0138228	0	0.00570908	0	0
TCGA-29-1781-01A-01R-1567-13	0	0.0182466	0.116711	0.204151	0	0.0707362	0.0636566	0.0247802	0.0190147	0	0	0	0.000856258	0.164059	0.0940976	0.220432	0.000198658	0	0	0.0030596	0	0
TCGA-13-A5FT-01A-11R-A406-31	0.133574	0	0.0543273	0.0120061	0	0.166668	0	0.0934415	0.00651852	0	0	0.0332829	0.00854217	0.0893261	0.0314645	0.0463282	0	0.305057	0.0194636	0	0	0
TCGA-31-1951-01A-01R-1568-13	0.0285624	0	0	0.073926	0	0.225657	0.0254217	0.0314263	0.0456635	0	0.0473323	0.0143272	0.0101269	0.212339	0.134842	0.130376	0	0.0172403	0.00275977	0	0	0
TCGA-13-1501-01A-01R-1565-13	0.121728	0	0.0336994	0.0533802	0	0.249091	0	0.0219584	0.0505701	0	0	0.0226028	0.02	0.211646	0.0528614	0.118188	0.0024398	0.0208918	0.020944	0	0	0
TCGA-13-1488-01A-01R-1565-13	0.0612974	0.0129943	0.0373026	0.132227	0	0.112574	0.0905539	0.0101395	0.0579258	0	0	0.024733	0.0210505	0.232419	0.135124	0.0297396	0	0.0267965	0.015123	0	0	0
TCGA-36-1574-01A-01R-1566-13	0.0115989	0.0107475	0	0.0126798	0	0.238218	0.00739031	0.0175335	0.00849152	0	0	0.034311	0	0.288208	0.150776	0.124269	0.00359663	0.0885293	0	0.00365092	0	0
TCGA-59-2354-01A-01R-1569-13	0.117389	0	0.0219307	0.0828837	0	0.199974	0	0.0384837	0.0812253	0	0	0.0219734	0	0.20414	0.0779017	0.138716	0	0	0.0153826	0	0	0
TCGA-61-1721-01A-01R-1569-13	0.0384274	0	0	0.0780893	0	0.209054	0.00235477	0	0.00798919	0	0	0.00876287	0.0112103	0.00624206	0.010199	0.518433	0.00262488	0	0.10349	0	0	0.00312306
TCGA-29-1695-01A-01R-1567-13	0.00212967	0.00260983	0.00200374	0.0487829	0	0.0665866	0.00434824	0.011843	0.0232476	0.0172943	0	0.001952	0	0.535439	0.0596358	0.195259	0	0	0	0.0288676	0	0
TCGA-04-1338-01A-01R-1564-13	0.0397926	0	0.00269399	0.181033	0	0.107926	0.166871	0.0491608	0	0	0	0.0263041	0.0193815	0.0811033	0.0689363	0.174968	0	0	0	0.0721038	0.00972598	0
TCGA-29-1785-01A-01R-1567-13	0.0128227	0.0106424	0	0.211515	0	0.113707	0.0222598	0.0246795	0.11237	0	0	0.0882288	0.0481278	0	0.12164	0.194231	0	0	0.033908	0	0	0.00586725
TCGA-13-0765-01A-01R-1564-13	0.0274778	0.00962699	0	0.0619257	0	0.139699	0	0.0220457	0.0625454	0	0	0.0394553	0.0578335	0.42662	0.00857975	0.0651904	0	0.011578	0	0.0674226	0	0
TCGA-61-1914-01A-01R-1567-13	0.0352046	0	0.0357501	0.022609	0	0.162535	0	0.0486208	0	0.0426741	0	0.0389401	0.0635521	0.0905919	0.186154	0.213967	0	0	0	0.0171365	0.0376427	0.00462196
TCGA-09-1659-01B-01R-1564-13	0.00440946	0.0257828	0.00244352	0.0954282	0	0.156375	0	0.00573812	0.0261236	0	0	0.0577119	0.0347107	0.343558	0.054963	0.148945	0	0.0354719	0.008338	0	0	0
TCGA-24-1930-01A-01R-1567-13	0.0946065	0	0.101919	0.0606053	0	0.207634	0.00254074	0.0392009	0.029437	0	0	0.00214192	0.0185063	0.122488	0.0730352	0.236008	0	0	0	0	0	0.0118766
TCGA-24-1846-01A-01R-1567-13	0.0338822	0	0	0.0539275	0	0.142593	0	0.00889279	0.076678	0	0	0.0532305	0	0.396614	0.0903647	0.123377	0	0	0.0204397	0	0	0
TCGA-29-1690-01A-01R-1566-13	0.00397869	0.00560886	0.00120675	0.00809016	0	0.224587	0.0108221	0	0.0416236	0	0.00375319	0.00320489	0.116869	0.22125	0	0.27273	0.0276737	0.0372471	0	0.00391587	0.0156835	0.00175618
TCGA-23-1026-01B-01R-1569-13	0.0019416	0.00917909	0	0.0815542	0	0.292622	0.0697301	0.0275574	0.023389	0	0	0.0878053	0.0255274	0.0896403	0.113536	0.133619	0.0176696	0	0.0262292	0	0	0
TCGA-36-1580-01A-01R-1566-13	0.0162269	0	0.000128661	0.107583	0	0.254965	0	0.00190873	0.0488205	0	0	0.0363757	0.0102728	0.260737	0.0651631	0.163573	0.0334371	0	0	0	0	0.000809131
TCGA-13-0885-01A-02R-1569-13	0.00324376	0.0340085	0	0.227442	0	0.0925912	0.0187794	0.0470351	0.0816435	0	0	0.047485	0.00899012	0.0323661	0.124838	0.224596	0.0132345	0	0.0437465	0	0	0
TCGA-13-0720-01A-01R-1564-13	0.139183	0	0.0656135	0.024622	0	0.207893	0	0.100517	0	0.00383313	0	0.0755379	0.000126231	0.138471	0.00260017	0.0134825	0	0.208352	0.0179443	0	0	0.00182391
TCGA-61-1907-01A-01R-1567-13	0.0459352	0	0.0297994	0.128865	0	0.221583	0.0317264	0.0142673	0.0639497	0	0	0.00109953	0.0197468	0.139297	0.0738513	0.175582	0	0.0352883	0	0.0158932	0	0.00311586
TCGA-24-1562-01A-01R-1566-13	0.0336941	0	0	0.0578141	0	0.236444	0	0.00494539	0.0798499	0	0	0.0697837	0.00238413	0.316763	0.0390537	0.0898474	0.043865	0.0052585	0.0202962	0	0	0
TCGA-13-0725-01A-01R-1564-13	0.144033	0	0.100387	0.0316952	0	0.102421	0	0.0355255	0.0216973	0.0115161	0	0.00277098	0.0143477	0.10046	0.0400372	0.290797	0	0.0577062	0.0302872	0	0	0.0163173
TCGA-29-1707-02A-01R-1567-13	0.0136342	0	0	7.32598e-05	0	0.0765496	0.022487	0.00168692	0.040425	0	0.0204267	0.0165206	0.0100631	0.473699	0.0991403	0.052094	0.00479073	0.11156	0	0.0327522	0	0.0240976
TCGA-04-1356-01A-01R-1569-13	0.0344175	0	0.0029393	0.0505363	0	0.191376	0	0.0295217	0.0218234	0	0	0.0250438	0	0.48442	0.0292964	0.0383067	0	0	0	0.0923186	0	0
TCGA-61-1911-01A-01R-1567-13	0.05698	0	0.0930503	0.236727	0	0.13944	0.0226877	0.0358665	0.0618331	0.039433	0	0.0872093	0	0.006952	0.0741251	0.114379	0.00783915	0	0.0225966	0	0	0.000881269
TCGA-24-1551-01A-01R-1566-13	0.00229237	0.00905874	0	0.120728	0	0.145694	0	0.00740805	0.0798195	0	0	0.0764637	0.0222346	0.29002	0.0737397	0.133986	0.00722995	0	0.0284197	0	0.00290643	0
TCGA-13-0883-01A-02R-1569-13	0.0429875	0	0.00104145	0.0988496	0	0.137743	0	0	0.0523685	0	0	0.00537525	0	0.399823	0.0383015	0.19125	0	0	0	0.022537	0	0.00972393
TCGA-24-1845-01A-01R-1567-13	0	0.0491167	0	0	0	0.188112	0	0.0228434	0.000204465	0	0.0449419	0	0.0431094	0.296175	0.112608	0.117566	0	0.0761108	0	0.046626	0	0.00258646
TCGA-59-2348-01A-01R-1569-13	0.0636239	0	0.120244	0.0184657	0	0.179861	0	0.0699265	0.000384454	0	0	0.0347572	0.00367261	0.240221	0.0941965	0.13931	0	0	0.0231755	0	0	0.0121616
TCGA-13-1499-01A-01R-1565-13	0.0960427	0	0.0970134	0.141665	0	0.155733	0.00389331	0.0856137	0.0816042	0.00288205	0	0.0539274	0.0235671	0.0604498	0.0851497	0.0769159	0	0.00699793	0.0285448	0	0	0
TCGA-24-2290-01A-01R-1568-13	0	0.104214	0	0.041738	0	0.076208	0	0.0244601	0.0188224	0	0	0	0	0.294739	0.0331151	0.282168	0	0.0244867	0	0.0869992	0	0.0130496
TCGA-25-2398-01A-01R-1569-13	0.00952224	0.0108338	0	0.0484218	0	0.107368	0	0.0142919	0.00784656	0	0	0.0560142	0	0.571498	0.012945	0.146471	0	0	0.0147863	0	0	0
TCGA-61-2009-01A-01R-1568-13	0	0.00609594	0.015119	0.15832	0	0.154068	0.039436	0.00778913	0.0297581	0	0	0.00253328	0.0284118	0.0643108	0.0838503	0.342634	0.0529946	0	0.0146799	0	0	0
TCGA-04-1341-01A-01R-1564-13	0.067553	0.0180511	0.149635	0.150921	0	0.161939	0	0.109829	0.0322715	0	0	0.0618044	0	0.104876	0.0588114	0.0488105	0	0.0228942	0	0.0126037	0	0
TCGA-13-1410-01A-01R-1565-13	0.0510949	0	0.0261647	0.00263735	0	0.266225	0	0.0906187	0.0195176	0.0162574	0.00227323	0.00946896	0.00210043	0.112543	0.134036	0.156423	0	0.0819546	0	0.0286856	0	0
TCGA-13-0714-01A-01R-1564-13	0.129154	0	0.0205942	0.125794	0	0.228737	0	0.0224483	0.0506262	0.000427467	0	0.0680044	0.00968816	0.135862	0.0561451	0.111776	0	0	0.040743	0	0	0
TCGA-13-0886-01A-01R-1569-13	0.0317622	0.0517698	0	0.0599753	0	0.258541	0.0085478	0.100254	0.00972195	0.00948482	0	0.0396041	0.0196317	0.129704	0.107209	0.138029	0	0.0313655	0.00440025	0	0	0
TCGA-09-0369-01A-01R-1564-13	0.00581028	0	0.00235453	0	0	0.159908	0	0.00656228	0.0397306	0	0.0259523	0	0	0.438763	0.0241229	0.284993	0	0	0.0118028	0	0	0
TCGA-25-1317-01A-01R-1565-13	0.0674701	0	0.0668381	0.131121	0	0.200689	0	0.0471665	0.00423861	0	0	0.0618646	0.0508064	0.18401	0.0281574	0.0965304	0	0	0.0611079	0	0	0
TCGA-24-1470-01A-01R-1566-13	0.0486279	0	0	0.180914	0	0.191509	0.0167882	0.0884197	0.0705702	0	0	0	0.0199821	0.0871138	0.0888969	0.161183	0.0118242	0	0	0.0295721	0.00459847	0
TCGA-61-1737-01A-01R-1567-13	0.0264885	0	0	0.0335397	0	0.196837	0	0.0273142	0.0267532	0	0	0.0244829	0	0.266733	0.0782059	0.225874	0.041768	0.00286034	0	0.0491437	0	0
TCGA-23-1028-01A-01R-1564-13	0.0829923	0	0.0320931	0.0513489	0	0.239934	0.0398602	0.0153044	0.0429225	0.0123768	0	0.0958049	0.00954994	0.13856	0.173692	0.0171748	0.00216074	0.0462253	0	0	0	0

## Sheet: GETx-normal
id	B cells naive	B cells memory	Plasma cells	T cells CD8	T cells CD4 naive	T cells CD4 memory resting	T cells CD4 memory activated	T cells follicular helper	T cells regulatory (Tregs)	T cells gamma delta	NK cells resting	NK cells activated	Monocytes	Macrophages M0	Macrophages M1	Macrophages M2	Dendritic cells resting	Dendritic cells activated	Mast cells resting	Mast cells activated	Eosinophils	Neutrophils
GTEX-13N11-0526-SM-5IJFI	0.108037	0	0.00865586	0.0675184	0	0.227884	0	0.0108152	0	0	0.0118217	0.0571872	0.0472829	0	0.012369	0.358458	0	0	0.0899709	0	0	0
GTEX-11I78-1926-SM-59878	0.0278996	0	0.153769	0.195891	0	0.0685826	0	0.118505	0	0	0.0065681	0.0352699	0.0519997	0.0392356	0.0353747	0.247355	0	0	0	0.00938446	0.0101641	0
GTEX-Y114-1726-SM-4TT7U	0.168393	0	0.0903784	0.141521	0	0.0773811	0	0.0643999	0	0	0.0193635	0.0330294	0.0834875	0	0	0.265179	0	0	0.0395461	0.0173213	0	0
GTEX-ZLWG-0926-SM-4WWC3	0.0886401	0	0.145591	0.0508604	0	0.203936	0	0.0784273	0	0	0	0.0387229	0.132114	0	0	0.208868	0	0.005866	0.00890885	0	0.0110359	0.027029
GTEX-13PVR-1226-SM-5RQJ2	0.11196	0	0.0958623	0.234296	0	0.0668835	0	0.100433	0	0	0	0.0499279	0.0216215	0.0195104	0.0181749	0.267677	0.00422751	0	0.00630637	0	0.000776253	0.00234291
GTEX-XUZC-1026-SM-4BOPY	0.160571	0	0.102024	0.0952864	0	0.0492396	0	0.0934398	0	0	0	0.0631701	0.0429958	0	0	0.282343	0	0.020858	0.090072	0	0	0
GTEX-WEY5-0626-SM-4LMIA	0.0610757	0	0.0262241	0.0562877	0	0.18802	0	0.0934663	0	0	0.00652982	0.00817297	0.137698	0	0.0259312	0.303292	0	0	0.0747477	0.00522835	0.00421499	0.00911104
GTEX-1399S-2126-SM-5J2MH	0.142233	0	0.060363	0.11767	0	0.148022	0	0.0713751	0	0	0	0.0319992	0.0936269	0	0.0197975	0.271462	0	0	0.0422809	0	0	0.00117018
GTEX-PWOO-1726-SM-48TDC	0.090828	0.00233585	0.0280807	0.151125	0	0.0995068	0	0.101612	0	0	0.0233687	0.0174812	0.158998	0	0.0154833	0.244986	0	0	0.0661945	0	0	0
GTEX-11ZTT-1826-SM-5CVLN	0.141928	0	0.0565524	0.0916858	0	0.0694849	0	0.094197	0	0	0	0.0385367	0.139677	0	0.0215374	0.32876	0	0	0.0176408	0	0	0
GTEX-13D11-1126-SM-5KLYS	0.19657	0	0.0992396	0.166238	0	0	0	0.0695708	0	0	0.0487975	0.0104816	0.0976918	0	0.000498481	0.242394	0	0	0.0685114	0	0	6.88235e-06
GTEX-12WSG-1426-SM-5FQUK	0.0877821	0	0.243618	0.191537	0	0	0	0.101891	0	0	0	0.107167	0.0620524	0	0	0.18451	0	0.0190105	0.0024331	0	0	0
GTEX-13OVI-0726-SM-5L3DD	0.105804	0	0.13133	0.110317	0	0.0816383	0	0.058358	0	0	0	0.0671216	0.0454907	0	0.00954191	0.355254	0	0	0.00329273	0.0318519	0	0
GTEX-WYVS-1526-SM-4OND4	0.171781	0	0.106497	0.116909	0	0.155286	0	0.0489059	0	0	0	0.0561331	0.043614	0	0	0.224354	0	0.00806067	0.0684589	0	0	0
GTEX-X15G-1726-SM-4PQZN	0.110111	0	0.10282	0.116243	0	0.136322	0	0.0441668	0	0	0.0486678	0.0115764	0.0660183	0	0.00099128	0.323649	0	0	0	0	0.0394353	0
GTEX-POMQ-1426-SM-3P61D	0.107038	0	0.0813614	0.200118	0	0.0216769	0	0.111228	0	0	0.00443006	0.0815109	0.0694658	0	0.00639839	0.263675	0	0	0.0530983	0	0	0
GTEX-U3ZN-1026-SM-4DXTC	0.0720396	0	0.00174844	0.147505	0	0.177341	0	0.0847213	0	0	0	0.0474364	0.0544638	0.104284	0.0245492	0.268094	0	0	0	0	0.017817	0
GTEX-1117F-2226-SM-5N9CH	0.118574	0	0.0496747	0.189156	0.00754009	0	0	0.073587	0	0	0.0839763	0.00439986	0.0431787	0	0	0.326387	0	0	0	0.0364226	0	0.0671043
GTEX-13VXT-1526-SM-5LU3J	0.165239	0	0.113604	0.0500209	0	0.0347368	0	0.154046	0	0	0.0164991	0.0458286	0.138873	0	0	0.258202	0	0.00267662	0	0	0	0.0202741
GTEX-OHPL-2426-SM-48TDN	0.176679	0	0.122269	0.0831489	0	0.0748418	0	0.0985011	0	0	0	0.0687835	0.113891	0	0.0206452	0.211407	0	0	0.0298341	0	0	0
GTEX-Q734-0726-SM-48TZP	0.129291	0	0.0251203	0.135818	0	0.0884101	0	0.0424309	0	0	0	0.0554228	0.0482957	0	0	0.420715	0	0.000870877	0.0536262	0	0	0
GTEX-13U4I-2126-SM-5LU55	0.172253	0	0.139016	0.129777	0	0	0	0.13357	0	0	0	0.0833157	0.021483	0.015597	0.0147388	0.241173	0	0	0.0490772	0	0	0
GTEX-ZC5H-2026-SM-5CVN2	0.100119	0	0.125441	0.146355	0	0.0857675	0	0.0165089	0	0	0.0051511	0.0558672	0.00800665	0.0297941	0	0.348053	0	0.0183423	0.0571444	0	0	0.00344995
