# Supplementary material for: Combined PD-1/PD-L1 and tumor-infiltrating immune cells redefined a unique molecular subtype of high-grade serous ovarian carcinoma
Source: BMC Genomics. 2022 Jan 13;23:51. doi: 10.1186/s12864-021-08265-y (PMC8759258; doi:10.1186/s12864-021-08265-y)
Supplement: Supplementary file 5 — Additional file 5: Table S3: Average proportions of 22 immune cells subsets in GSE135820-HGSOC, GETx-Normal, Serous, Endometrioid, Clear cell, and TCGA-OC databases. GTEx, Genotype-Tissue Expression; HGSOC, High-grade serous ovarian carcinoma; OC, Ovarian cancer; TCGA, The Cancer General Atlas [file 12864_2021_8265_MOESM5_ESM.xlsx]

## Sheet: GSE32062-HGSOC
Type	Average proportion (%)	GSE32062_GSM794865	GSE32062_GSM794867	GSE32062_GSM794871	GSE32062_GSM794878	GSE32062_GSM794885	GSE32062_GSM794887	GSE32062_GSM794889	GSE32062_GSM794927	GSE32062_GSM794946	GSE32062_GSM794956	GSE32062_GSM794980	GSE32062_GSM794981	GSE32062_GSM794983	GSE32062_GSM795007	GSE32062_GSM795017	GSE32062_GSM795021	GSE32062_GSM795026	GSE32062_GSM795028	GSE32062_GSM795032	GSE32062_GSM795035	GSE32062_GSM795036	GSE32062_GSM795042	GSE32062_GSM795062	GSE32062_GSM795063	GSE32062_GSM795104	GSE32062_GSM795121
B cells naive	0.125159	0.107852	0	0.0364967	0.201046	0.0601284	0.228782	0.128154	0.303359	0.339464	0.013434	0.142874	0.0955825	0.320482	0.0758749	0.297736	0.268564	0	0.225867	0.0780277	0.0755206	0.138474	0	0	0	0.116407	0
B cells memory	0.0701772	0.0410459	0	0.0772384	0.166498	0	0.0825798	0.0609613	0.0985675	0.107138	0.0260715	0.0666754	0.0123746	0.100181	0.0306396	0.108943	0.199726	0.0492613	0.109848	0.0495604	0.211357	0.0378365	0	0	0.143756	0.0443484	0
Plasma cells	0.00386566	0	0.0330122	0	0	0	0	0	0	0	0	0	0	0	0	0	0	0	0	0	0	0.00735159	0	0.0601433	0	0	0
T cells CD8	0.0319073	0.0359681	0.0618831	0.0492766	0.0495772	0	0.0243316	0.00268944	0	0	0.0315701	0.0919529	0	0.00180881	0.0106934	0.0221708	0.0140849	0.0460429	0	0.0624818	0.0301158	0.0122752	0.0258565	0.0968722	0.101723	0.0432553	0.01496
T cells CD4 naive	0.0154901	0.0215058	0.00847641	0.0184887	0	0.0148902	0.00780276	0.0154698	0	0	0.0292777	0	0.0542485	0.00203657	0.0110929	0	0.0528071	0.0347664	0.0568815	0.00559969	0.0122176	0	0.0279857	0	0	0.0181064	0.0110879
T cells CD4 memory resting	0.0270628	0.0564613	0.0389249	0.0336741	0	0.0157877	0.0302575	0.0273517	0	0.00121081	0.0523255	0	0.0462988	0.0134786	0.0296168	0.00407576	0	0.0589099	0	0.049054	0	0.00468977	0.052933	0.0333241	0.0645138	0.05561	0.0351352
T cells CD4 memory activated	0.00309851	0	0	0	0	0.0728937	0	0	0	0	0	0	0.0076676	0	0	0	0	0	0	0	0	0	0	0	0	0	0
T cells follicular helper	0.00322766	0	0	0	0.0179409	0	0	0.00475598	0	0	0.0108734	0	0	0	0	0	0.00506069	0	0	0	0.0364625	0	0.00882581	0	0	0	0
T cells regulatory (Tregs)	0.0100133	0	0	0	0.147457	0	0	0	0	0	0	0	0	0	0	0	0	0	0.0227154	0	0.036203	0	0	0	0.0539711	0	0
T cells gamma delta	0.0110929	0	0.0272002	0	0	0.00583167	0	0	0.0109007	0.0384368	0	0	0	0.0254248	0	0.0364577	0.0367935	0	0	0.0275039	0	0.038748	0	0.041119	0	0	0
NK cells resting	0.0459817	0.0562112	0.0955866	0.0685116	0	0	0.042248	0.0773324	0	0.0200726	0.03682	0.0726754	0	0.0438567	0.0599424	0.0826411	0	0	0.0230549	0.100936	0.022816	0.0503791	0.0719166	0.109883	0.0907617	0.0698787	0
NK cells activated	0.0126206	0	0	0	0	0.202831	0	0	0	0.0369523	0	0	0.0166519	0.00210675	0	0	0	0.0542302	0	0	0	0	0	0	0	0	0.0153633
Monocytes	0.0676001	0.0747936	0	0.0435978	0.0344269	0.161638	0.0467846	0	0	0.0884729	0.0868578	0	0.121149	0.0520982	0.0541831	0.0415592	0.0646422	0.227161	0	0.0668826	0	0.136157	0.046238	0.105414	0.047663	0.0792018	0.17868
Macrophages M0	0.00510033	0	0.0903131	0	0	0	0	0	0.0275323	0	0	0.00922079	0	0	0	0	0	0	0	0	0	0	0	0.0055423	0	0	0
Macrophages M1	0.132058	0.269198	0.0549481	0.0491913	0.196434	0.319922	0.252934	0	0	0.160119	0.225416	0	0.0349405	0	0.00856258	0.125063	0.0820177	0.239789	0.117055	0.262546	0.223325	0.111215	0	0.10031	0.247247	0.302541	0.05074
Macrophages M2	0.0591153	0	0.273674	0.0817891	0	0	0	0.0415671	0.19947	0	0	0.0675996	0	0.085592	0	0	0	0	0	0.0147446	0	0.165108	0.0915363	0.200372	0.085381	0.0120578	0.218106
Dendritic cells resting	0.144146	0.259241	0	0.0856552	0.18662	0.146077	0.199371	0.0471815	0	0.187677	0.256643	0	0.126005	0.0224984	0.201904	0.189293	0.163619	0.265989	0.190563	0.223819	0.232344	0.141919	0.080813	0.121112	0.119562	0.224897	0.0749976
Dendritic cells activated	0.17705	0	0.186657	0.405888	0	0	0	0.525846	0.247797	0	0.14297	0.44712	0.474773	0.315955	0.432184	0	0.0737245	0.0238493	0.105693	0	0	0.155847	0.538156	0.125908	0	0	0.40093
Mast cells resting	0	0	0	0	0	0	0	0	0	0	0	0	0	0	0	0	0	0	0	0	0	0	0	0	0	0	0
Mast cells activated	0	0	0	0	0	0	0	0	0	0	0	0	0	0	0	0	0	0	0	0	0	0	0	0	0	0	0
Eosinophils	0.0373902	0.0439388	0.129324	0.0373644	0	0	0.03087	0.0686902	0.0684532	0	0.0727579	0.0490142	0	0.00369641	0.0555481	0.0216258	0.00326353	0	0.148323	0.0346043	0.0698164	0	0.0557396	0	0.0454213	0.033696	0
Neutrophils	0.0178432	0.0337847	0	0.012828	0	0	0.054038	0	0.0439198	0.0204557	0.0149833	0.0528678	0.0103082	0.010785	0.0297587	0.0704346	0.0356964	0	0	0.0242397	0.0498223	0	0	0	0	0	0

## Sheet: GSE53963-HGSOC
Type	Average proportion (%)	GSE53963_GSM1304251	GSE53963_GSM1304262	GSE53963_GSM1304267	GSE53963_GSM1304269	GSE53963_GSM1304276	GSE53963_GSM1304279	GSE53963_GSM1304283	GSE53963_GSM1304304	GSE53963_GSM1304305	GSE53963_GSM1304308	GSE53963_GSM1304335	GSE53963_GSM1304338	GSE53963_GSM1304339	GSE53963_GSM1304340	GSE53963_GSM1304348	GSE53963_GSM1304352	GSE53963_GSM1304357	GSE53963_GSM1304370	GSE53963_GSM1304371	GSE53963_GSM1304377	GSE53963_GSM1304386	GSE53963_GSM1304398	GSE53963_GSM1304404
B cells naive	0.111547	0.089202	0.0644425	0	0.13545	0	0.159906	0.0636558	0.197066	0.313217	0.0842256	0.337721	0.301014	0	0.0427784	0	0	0.0732869	0	0.146064	0.0491874	0.195734	0.0948372	0.217796
B cells memory	0.127995	0.272278	0.21132	0.126166	0.242931	0	0.221838	0.0549324	0.0514747	0.0960204	0.0322587	0.134092	0.113714	0	0.247355	0.143705	0.00794185	0.028112	0.0878782	0.210126	0.0307391	0.17408	0.272146	0.184783
Plasma cells	0	0	0	0	0	0	0	0	0	0	0	0	0	0	0	0	0	0	0	0	0	0	0	0
T cells CD8	0.0359594	0.0674311	0.0477595	0.0977355	0.0302461	0.0235055	0.0333672	0	0	0	0.0275814	0.019921	0	0.0348413	0.0435986	0.0800139	0.0132198	0.0195217	0.0762998	0.0566118	0.0240842	0.00908012	0.0731304	0.0491174
T cells CD4 naive	0.0200729	0.0484352	0	0	0.0675489	0.0250356	0.0539992	0	0	0.00208371	0.0103422	0.023215	0.0275295	0.0317196	0.0132637	0	0.0212354	0.01831	0	0	0.0274286	0.0251745	0.0474021	0.0189534
T cells CD4 memory resting	0.0175331	0	0	0.0231396	0	0.0493402	0	0	0	0	0.035608	0.0407455	0	0.0616937	0	0.0156934	0.035734	0.0447281	0.0434044	0	0.0531743	0	0	0
T cells CD4 memory activated	0.000107296	0	0	0	0	0	0	0.00246781	0	0	0	0	0	0	0	0	0	0	0	0	0	0	0	0
T cells follicular helper	0.0151279	0	0.0183279	0	0.01918	0.000590801	0.0260728	0.0809842	0	0	0.0121464	0	0	0.0019699	0.0484675	0	0	0	0	0.0386704	0	0.0282724	0.0423049	0.0309534
T cells regulatory (Tregs)	0.0225989	0.0302754	0.135259	0.0220771	0.0405534	0	0.0359044	0.0518471	0	0	0	0	0	0	0.0138915	0.00373269	0	0	0.0509673	0.119085	0	0	0.0161821	0
T cells gamma delta	0.00426478	0	0	0.0392625	0	0	0	0	0	0.0270898	0	0	0	0	0	0.0317376	0	0	0	0	0	0	0	0
NK cells resting	0.0369433	0	0	0.0728514	0.0386637	0.0687111	0.0439775	0.0147077	0	0	0.0848425	0.0407055	0.0469862	0.0809497	0.0173224	0.0191617	0.0480169	0.0437103	0.0703394	0	0.0791551	0	0.0617508	0.017843
NK cells activated	0.0119256	0.128682	0.0117832	0	0	0	0	0	0	0.00600678	0	0	0	0	0.0113401	0.0656271	0	0	0	0	0	0.042567	0	0.00828334
Monocytes	0.0404338	0.0497313	0.0212796	0.111652	0.00957918	0.047399	0.0323405	0	0.116536	0.0732375	0.0688492	0	0	0.0529212	0	0	0.00825456	0.0630927	0.0635814	0.00319819	0.0331467	0.107138	0.0189463	0.0490944
Macrophages M0	0.00282599	0	0	0	0	0	0	0	0	0	0	0	0.0137678	0	0	0	0.05123	0	0	0	0	0	0	0
Macrophages M1	0.133223	0.181427	0.235013	0.281265	0.200312	0	0.205683	0	0	0	0.0318149	0.18065	0	0.1502	0.24873	0.175567	0	0.126926	0.15505	0.233523	0.105391	0.15849	0.184724	0.209357
Macrophages M2	0.0391358	0	0	0	0	0.0743179	0	0	0.0818942	0.118913	0.0164181	0	0.0312766	0.122967	0	0.0710103	0.259356	0	0	0.0709824	0	0.0529885	0	0
Dendritic cells resting	0.136167	0.132539	0.249541	0.203329	0.202185	0.103348	0.182709	0.010593	0.0420039	0.00287753	0.114832	0.026987	0	0.0959366	0.260712	0.184044	0	0.230247	0.209644	0.097634	0.219602	0.166266	0.182998	0.21382
Dendritic cells activated	0.199984	0	0	0	0	0.532859	0	0.639214	0.511025	0.352286	0.450973	0.117492	0.411716	0.308519	0	0	0.528448	0.265718	0.179997	0	0.301386	0	0	0
Mast cells resting	0	0	0	0	0	0	0	0	0	0	0	0	0	0	0	0	0	0	0	0	0	0	0	0
Mast cells activated	0	0	0	0	0	0	0	0	0	0	0	0	0	0	0	0	0	0	0	0	0	0	0	0
Eosinophils	0.0386215	0	0.00527415	0.022522	0.0133499	0.0642207	0.00420395	0.0636821	0	0	0.030108	0.0784716	0.053996	0.0490489	0.0525408	0.209707	0.017233	0.0570973	0.0628379	0.0241044	0.0743183	0	0.00557895	0
Neutrophils	0.00553344	0	0	0	0	0.0106725	0	0.0179162	0	0.00826867	0	0	0	0.00923373	0	0	0.00933083	0.0292499	0	0	0.00238716	0.0402103	0	0

## Sheet: GSE13580-HGSOC
Type	Average proportion(%)	GSE135820_GSM4030684	GSE135820_GSM4030694	GSE135820_GSM4030704	GSE135820_GSM4030705	GSE135820_GSM4030713	GSE135820_GSM4030717	GSE135820_GSM4030743	GSE135820_GSM4030772	GSE135820_GSM4030898	GSE135820_GSM4030941	GSE135820_GSM4030977	GSE135820_GSM4031063	GSE135820_GSM4031105	GSE135820_GSM4031175	GSE135820_GSM4031188	GSE135820_GSM4031217	GSE135820_GSM4031226	GSE135820_GSM4031254	GSE135820_GSM4031258	GSE135820_GSM4031276	GSE135820_GSM4031295	GSE135820_GSM4031297	GSE135820_GSM4031307	GSE135820_GSM4031308	GSE135820_GSM4031309	GSE135820_GSM4031316	GSE135820_GSM4031363	GSE135820_GSM4031380	GSE135820_GSM4031416	GSE135820_GSM4031431	GSE135820_GSM4031462	GSE135820_GSM4031487	GSE135820_GSM4031526	GSE135820_GSM4031541	GSE135820_GSM4031554	GSE135820_GSM4031628	GSE135820_GSM4031640	GSE135820_GSM4031650	GSE135820_GSM4031663	GSE135820_GSM4031697	GSE135820_GSM4031710	GSE135820_GSM4031763	GSE135820_GSM4031789	GSE135820_GSM4031797	GSE135820_GSM4031802	GSE135820_GSM4031813	GSE135820_GSM4031818	GSE135820_GSM4031848
B cells naive	0.112666	0.0785399	0	0.09468	0.247293	0.349727	0.0906543	0.0237387	0	0.183775	0	0.212553	0	0	0	0	0.0512127	0	0.131179	0.349271	0.322401	0.0357844	0.189161	0.0465196	0.231677	0.22957	0.134639	0.0255684	0.0939307	0.251488	0.120993	0	0.33554	0	0	0.084148	0.0846905	0.0448933	0.0488382	0.110773	0.00856745	0	0.118625	0.156916	0.0546783	0.407348	0.031812	0.18695	0.198933
B cells memory	0.0826583	0.0521578	0.163202	0.0365204	0.0691501	0.141268	0.0496315	0	0	0.210214	0	0.0911025	0.019357	0.191368	0	0	0.00921547	0.0793264	0.0848442	0.107232	0.112664	0.00625503	0.0524629	0.301758	0.105863	0.189932	0.0977362	0.0329319	0.101501	0.0854039	0.111045	0	0.14089	0	0.0181465	0.0417015	0.0432611	0.090197	0.0297182	0.0530563	0.00553059	0	0.081469	0.182673	0.0295305	0.132045	0.0197898	0.0717749	0.138913
Plasma cells	0.00220475	0	0.0695741	0	0	0	0	0	0	0	0.044677	0	0	0	0	0	0.0343401	0	0	0	0	0.0353041	0	0	0	0	0	0	0	0	0	0	0	0	0	0	0	0	0	0	0	0	0	0	0	0	0	0	0
T cells CD8	0.0335167	0.00687133	0.154566	0.0604174	0	0.00885021	0.047725	0	0.0665443	0.0820213	0.163544	0.0185582	0.0407758	0.0993252	0.0203159	0.015799	0.000919351	0.0530261	0	0	0.00433447	0.111562	0.0206914	0.0560315	0	0	0.0307355	0	0.0190685	0	0.0226871	0.0292155	0	0.0209405	0.0469678	0.0155819	0.005606	0	0.00277841	0.0359045	0.0269477	0.243431	0.010038	0	0.0178219	0	0.012628	0	0
T cells CD4 naive	0.0204054	0.0157348	0	0.00813041	0.0487043	0.000790753	0.00906291	0.00653341	0.00972526	0	0	0	0.018794	0	0.0242599	0.0325661	0.00140305	0.0191619	0.0521042	0.0176259	0.0164218	0	0.0139697	0.00164569	0.0566267	0.0567097	0.0381732	0.034897	0.0174599	0.00231645	0.0115186	0.0300919	0.00392539	0.026469	0.0223619	0.0209475	0.0165973	0.0670329	0.017455	0.0371126	0.023082	0	0.0410382	0.0649315	0.0404432	0.00927285	0.014059	0.0703521	0.0487053
T cells CD4 memory resting	0.0279453	0.0363606	0.0535069	0.0518433	0	0.0177885	0.0560208	0.0136588	0.0570151	0	0.0311874	0	0.0586719	0.0505565	0.0426024	0.0529049	0.00342778	0.0382601	0.0173666	0.0127712	0.0166761	0.0339454	0.0357025	0.00218514	0	0.00277287	0.0547155	0.0456253	0.0262438	0.000261724	0	0.0562068	0	0.0499852	0.0663104	0.0424557	0.0302207	0	0.0290535	0.0508648	0.0562086	0.00813397	0.0126425	0	0.0647301	0.00801164	0.0284232	0	0
T cells CD4 memory activated	0.00318341	0	0	0	0.03351	0	0	0.054428	0	0	0	0	0	0	0	0	0.000840659	0	0	0	0.00857472	0	0	0	0.00140774	0	0	0	0	0	0	0	0	0	0	0	0	0	0	0	0	0	0	0.0247001	0	0.00733008	0	0	0
T cells follicular helper	0.00377437	0	0	0	0	0	0	0	0	0.0274373	0	0	0	0	0.00380425	0.0105694	0	0.0184505	0.00310472	0	0	0	0	0.0347105	0	0.0185103	0	0.00984755	0.0109275	0	0	0.00509882	0	0.0163439	0.00889997	0	0	0.0127915	0.00237654	0	0	0	0	0	0	0	0.00550756	0	0
T cells regulatory (Tregs)	0.00907871	0	0.00209587	0	0	0	0	0	0	0.0223812	0	0	0.00466361	0.013673	0	0	0	0.0169	0	0	0	0	0.00651938	0.0508167	0.0269494	0	0	0	0.0229691	0	0.00481704	0	0.0472443	0	0	0	0	0.0314252	0	0	0	0	0	0.0592934	0	0	0	0	0
T cells gamma delta	0.0102823	0	0.0659033	0.0237308	0	0	0.0126577	0	0.00555782	0	0.206033	0	0	0	0	0	0	0	0	0	0.031196	0.0935648	0.0099143	0	0.00198919	0	0	0	0	0	0.0136633	0	0.0285752	0	0	0	0	0	0	0	0	0.0547606	0	0	0	0.00934216	0	0	0.00473515
NK cells resting	0.0485366	0.0747503	0.187121	0.118977	0	0.05899	0.0805334	0	0.139268	0.0544508	0.260852	0.084361	0.0666245	0.107277	0.0665877	0.0383571	0	0.0410688	0	0	0	0.113895	0.00728615	0.0229351	0.03098	0	0	0.0339009	0.066723	0.00294996	0	0.0722831	0	0.063994	0.0603728	0.0748748	0.0765612	0.0436349	0.0547001	0	0.0498693	0.198376	0	0	0	0	0.0709397	0.0482344	0
NK cells activated	0.0144055	0	0	0	0.0258635	0	0	0.147982	0	0.00654821	0.0835329	0	0	0	0	0	0	0	0	0	0.0699337	0.115167	0	0.00958974	0	0	0.000575298	0	0	0	0.00205192	0	0	0	0	0	0	0	0	0	0	0	0	0.131672	0	0.0527429	0	0	0.0620742
Monocytes	0.0562619	0	0.0493678	0.0668618	0.0795845	0	0	0.203205	0.0564462	0.0177567	0.0552864	0.038245	0.114685	0.0706283	0.0400842	0.0549971	0	0.0678241	0.143933	0.0505145	0.120702	0.100584	0.126839	0.0249175	0.00846734	0.105418	0.0950835	0	0.018374	0	0.119198	0.0563323	0.0554996	0.0494572	0.125957	0.000288908	0	0	0	0.147051	0.113774	0.0762352	0.119107	0	0.159376	0.0406318	0.0451156	0	0.0640578
Macrophages M0	0.00554662	0.0218322	0	0	0	0	0.0157283	0	0	0	0	0	0	0	0	0	0.115149	0	0	0	0	0	0	0	0	0	0	0	0	0	0	0	0	0	0	0	0	0	0	0	0	0	0	0	0	0	0	0	0
Macrophages M1	0.111792	0	0.0805032	0.236016	0	0.0719514	0	0.248405	0.0722118	0.18323	0	0.0414688	0.0948373	0.221388	0	0.00784373	0	0.0679944	0.119856	0.135424	0.160924	0.0539382	0.132692	0.20756	0.000462928	0.183096	0.190064	0	0.112789	0	0.0917942	0.0123177	0.116392	0	0.204231	0	0	0	0	0.184407	0.200112	0.204181	0.0549474	0.178148	0.203771	0.0525299	0	0	0.108807
Macrophages M2	0.046291	0	0.0175797	0	0	0	0	0	0	0	0.137445	0	0	0.0128668	0.0825046	0	0.203385	0	0	0	0.0274189	0.0546987	0.107656	0	0.0135491	0	0	0	0	0.159454	0.0831085	0.020277	0.116792	0.0233898	0	0	0.00599429	0	0.136775	0	0	0.00489568	0.0235807	0	0.0191092	0	0.00896909	0	0.0846346
Dendritic cells resting	0.112048	0.0275596	0.147727	0.243175	0.138192	0.0732707	0	0.229653	0.13079	0.189651	0	0.0918056	0.175459	0.205948	0.10205	0.143306	0.136809	0.101499	0.16684	0.19948	0.108753	0.138504	0.0784274	0.231344	0.113622	0.202852	0.148251	0	0.10945	0	0.0643125	0.139953	0.0242184	0.105029	0.21753	0.0737473	0.0569245	0.0658578	0	0.194715	0.197039	0.195621	0.118874	0.17461	0.202598	0.0283725	0.139854	0.0221106	0.053497
Dendritic cells activated	0.252151	0.549014	0	0	0.294231	0.198986	0.510981	0.0723962	0.410198	0	0.0174435	0.31882	0.386249	0	0.550441	0.564632	0.280452	0.449364	0.279929	0.0784661	0	0.0896674	0.218678	0	0.377204	0	0.210027	0.693613	0.330483	0.411809	0.34523	0.498002	0.0979593	0.59161	0.204344	0.580857	0.615778	0.582543	0.6191	0.186116	0.261742	0	0.419678	0	0.207942	0.230789	0.52983	0.495764	0.211585
Mast cells resting	9.25109e-05	0	0	0	0	0	0	0	0	0	0	0	0	0	0	0	0	0	0	0	0	0	0	0	0	0	0	0	0	0	0	0	0	0	0	0	0	0.00706762	0	0	0	0	0	0	0	0	0	0	0
Mast cells activated	6.77045e-05	0	0	0	0	0	0	0	0	0	0	0	0	0	0	0	0	0	0	0	0	0	0	0	0	0	0	0	0	0	0	0	0	0	0	0	0	0	0	0	0	0	0	0	0	0	0	0	0
Eosinophils	0.0357685	0.0963716	0.00885288	0.0314487	0.0219578	0.0742069	0.0996504	0	0.0522436	0.00493764	0	0.0203986	0.0190018	0.0269694	0.0569505	0.0737902	0.162847	0.0471249	0.000842694	0.0492153	0	0	0	0.0099869	0.0312009	0.0111389	0	0.094483	0.0700804	0.031438	0	0.0709957	0	0.0527817	0.0248779	0.0653979	0.0643667	0.0440246	0.0512657	0	0.0435115	0.0143652	0	0.0270554	0	0.0215849	0.0647472	0.0652233	0.0240586
Neutrophils	0.0113231	0.0408078	0	0.0281994	0.0415146	0.00417043	0.0273549	0	0	0.0175971	0	0.0826876	0.000880994	0	0.0103994	0.00523445	0	0	0	0	0	0.0171313	0	0	0	0	0	0.0291332	0	0.0548799	0.00958128	0.00922611	0.0329632	0	0	0	0	0.0105327	0.00793852	0	0.0136161	0	0	0	0	0	0.0283247	0.0395904	0
[truncated: 191 more columns]

## Sheet: Normal
Type	Average proportion(%)	GTEX-13N11-0526-SM-5IJFI	GTEX-11I78-1926-SM-59878	GTEX-Y114-1726-SM-4TT7U	GTEX-ZLWG-0926-SM-4WWC3	GTEX-13PVR-1226-SM-5RQJ2	GTEX-XUZC-1026-SM-4BOPY	GTEX-WEY5-0626-SM-4LMIA	GTEX-1399S-2126-SM-5J2MH	GTEX-PWOO-1726-SM-48TDC	GTEX-11ZTT-1826-SM-5CVLN	GTEX-13D11-1126-SM-5KLYS	GTEX-12WSG-1426-SM-5FQUK	GTEX-13OVI-0726-SM-5L3DD	GTEX-WYVS-1526-SM-4OND4	GTEX-X15G-1726-SM-4PQZN	GTEX-POMQ-1426-SM-3P61D	GTEX-U3ZN-1026-SM-4DXTC	GTEX-1117F-2226-SM-5N9CH	GTEX-13VXT-1526-SM-5LU3J	GTEX-OHPL-2426-SM-48TDN	GTEX-Q734-0726-SM-48TZP	GTEX-13U4I-2126-SM-5LU55	GTEX-ZC5H-2026-SM-5CVN2
B cells naive	0.1224	0.108037	0.0278996	0.168393	0.0886401	0.11196	0.160571	0.0610757	0.142233	0.090828	0.141928	0.19657	0.0877821	0.105804	0.171781	0.110111	0.107038	0.0720396	0.118574	0.165239	0.176679	0.129291	0.172253	0.100119
B cells memory	0.0001	0	0	0	0	0	0	0	0	0.00233585	0	0	0	0	0	0	0	0	0	0	0	0	0	0
Plasma cells	0.0917	0.00865586	0.153769	0.0903784	0.145591	0.0958623	0.102024	0.0262241	0.060363	0.0280807	0.0565524	0.0992396	0.243618	0.13133	0.106497	0.10282	0.0813614	0.00174844	0.0496747	0.113604	0.122269	0.0251203	0.139016	0.125441
T cells CD8	0.1298	0.0675184	0.195891	0.141521	0.0508604	0.234296	0.0952864	0.0562877	0.11767	0.151125	0.0916858	0.166238	0.191537	0.110317	0.116909	0.116243	0.200118	0.147505	0.189156	0.0500209	0.0831489	0.135818	0.129777	0.146355
T cells CD4 naive	0.0003	0	0	0	0	0	0	0	0	0	0	0	0	0	0	0	0	0	0.0075401	0	0	0	0	0
T cells CD4 memory resting	0.0893	0.227884	0.0685826	0.0773811	0.203936	0.0668835	0.0492396	0.18802	0.148022	0.0995068	0.0694849	0	0	0.0816383	0.155286	0.136322	0.0216769	0.177341	0	0.0347368	0.0748418	0.0884101	0	0.0857675
T cells CD4 memory activated	0	0	0	0	0	0	0	0	0	0	0	0	0	0	0	0	0	0	0	0	0	0	0	0
T cells follicular helper	0.0811	0.0108152	0.118505	0.0643999	0.0784273	0.100433	0.0934398	0.0934663	0.0713751	0.101612	0.094197	0.0695708	0.101891	0.058358	0.0489059	0.0441668	0.111228	0.0847213	0.073587	0.154046	0.0985011	0.0424309	0.13357	0.0165089
T cells regulatory (Tregs)	0	0	0	0	0	0	0	0	0	0	0	0	0	0	0	0	0	0	0	0	0	0	0	0
T cells gamma delta	0	0	0	0	0	0	0	0	0	0	0	0	0	0	0	0	0	0	0	0	0	0	0	0
NK cells resting	0.012	0.0118217	0.0065681	0.0193635	0	0	0	0.00652982	0	0.0233687	0	0.0487975	0	0	0	0.0486678	0.00443006	0	0.0839763	0.0164991	0	0	0	0.0051511
NK cells activated	0.0465	0.0571872	0.0352699	0.0330294	0.0387229	0.0499279	0.0631701	0.00817297	0.0319992	0.0174812	0.0385367	0.0104816	0.107167	0.0671216	0.0561331	0.0115764	0.0815109	0.0474364	0.00439986	0.0458286	0.0687835	0.0554228	0.0833157	0.0558672
Monocytes	0.0749	0.0472829	0.0519997	0.0834875	0.132114	0.0216215	0.0429958	0.137698	0.0936269	0.158998	0.139677	0.0976918	0.0620524	0.0454907	0.043614	0.0660183	0.0694658	0.0544638	0.0431787	0.138873	0.113891	0.0482957	0.021483	0.00800665
Macrophages M0	0.0091	0	0.0392356	0	0	0.0195104	0	0	0	0	0	0	0	0	0	0	0	0.104284	0	0	0	0	0.015597	0.0297941
Macrophages M1	0.0098	0.012369	0.0353747	0	0	0.0181749	0	0.0259312	0.0197975	0.0154833	0.0215374	0.000498481	0	0.00954191	0	0.00099128	0.00639839	0.0245492	0	0	0.0206452	0	0.0147388	0
Macrophages M2	0.2803	0.358458	0.247355	0.265179	0.208868	0.267677	0.282343	0.303292	0.271462	0.244986	0.32876	0.242394	0.18451	0.355254	0.224355	0.323649	0.263675	0.268094	0.326387	0.258202	0.211407	0.420715	0.241173	0.348053
Dendritic cells resting	0.0002	0	0	0	0	0.00422751	0	0	0	0	0	0	0	0	0	0	0	0	0	0	0	0	0	0
Dendritic cells activated	0.0033	0	0	0	0.005866	0	0.020858	0	0	0	0	0	0.0190105	0	0.00806067	0	0	0	0	0.00267662	0	0.000870877	0	0.0183423
Mast cells resting	0.0357	0.0899709	0	0.0395461	0.00890885	0.00630637	0.090072	0.0747477	0.0422809	0.0661945	0.0176408	0.0685114	0.0024331	0.00329273	0.0684589	0	0.0530983	0	0	0	0.0298341	0.0536262	0.0490772	0.0571444
Mast cells activated	0.0044	0	0.00938446	0.0173213	0	0	0	0.00522835	0	0	0	0	0	0.0318519	0	0	0	0	0.0364226	0	0	0	0	0
Eosinophils	0.0036	0	0.0101641	0	0.0110359	0.000776253	0	0.00421499	0	0	0	0	0	0	0	0.0394353	0	0.017817	0	0	0	0	0	0
Neutrophils	0.0057	0	0	0	0.027029	0.00234291	0	0.00911104	0.00117018	0	0	6.88e-06	0	0	0	0	0	0	0.0671043	0.0202741	0	0	0	0.00344995

## Sheet: Serous
Type	Average proportion(%)	GSE17260_GSM432220	GSE17260_GSM432221	GSE17260_GSM432229	GSE17260_GSM432235	GSE17260_GSM432238	GSE17260_GSM432244	GSE17260_GSM432245	GSE17260_GSM432247	GSE17260_GSM432250	GSE17260_GSM432253	GSE17260_GSM432256	GSE17260_GSM432257	GSE17260_GSM432258	GSE17260_GSM432259	GSE17260_GSM432260	GSE17260_GSM432271	GSE17260_GSM432273	GSE17260_GSM432275	GSE17260_GSM432279	GSE17260_GSM432289	GSE17260_GSM432291	GSE17260_GSM432294	GSE17260_GSM432302	GSE17260_GSM432304	GSE17260_GSM432305	GSE17260_GSM432306	GSE17260_GSM432307	GSE17260_GSM432310	GSE17260_GSM432320	GSE17260_GSM432324	GSE17260_GSM432326	GSE17260_GSM432327	GSE17260_GSM432330
B cells naive	0.0142748	0.0043605	0.024269	0.212953	0	0	0	0	0	0	0.105168	0	0	0	0	0	0	0	0	0.00702974	0	0	0.0230739	0.0507364	0	0	0	0	0	0	0	0	0	0.0434789
B cells memory	0.0495966	0	0	0	0.111695	0.0897892	0.0595296	0.0464716	0.0808946	0.0965945	0.0521394	0.0236801	0	0.0313658	0	0.124418	0.141327	0	0.126765	0	0.0978196	0	0	0	0.076671	0.0541933	0	0.0328131	0.091374	0.0288707	0.169114	0.101161	0	0
Plasma cells	0.105699	0.040824	0	0.00275523	0.359769	0.0992571	0.458487	0.437039	0.15769	0.0813936	0.0490677	0.00285335	0.0233349	0.193484	0.140156	0	0.169697	0.0522393	0.128177	0.0254671	0.0681247	0.0458896	0	0	0.0985521	0	0.294124	0.0700763	0.367556	0.00211924	0.0794127	0.00802772	0.032477	0
T cells CD8	0.0739097	0.0803663	0.0390673	0.0863155	0.00670466	0.15353	0	0	0.126725	0.0650104	0.0115533	0.133784	0	0.0796695	0.108603	0.0412468	0.0667836	0.1818	0.0303594	0.143945	0.0344637	0.117087	0	0	0.296032	0.0844203	0.161588	0.119222	0.0996818	0.0164888	0.126116	0.0284577	0	0
T cells CD4 naive	0.039318	0	0	0.0164719	0.0102736	0.00283085	0.037485	0.12697	0	0.105045	0.365364	0.055635	0	0	0.0608461	0	0	0	0	0	0.0316079	0.0211305	0	0.104493	0	0.000934487	0.00952033	0.126088	0	0.0197887	0	0	0.203008	0
T cells CD4 memory resting	0.0281015	0	0.0371598	0	0	0	0	0	0	0	0	0	0	0.0867241	0	0	0.0290789	0.080182	0.12657	0.0587876	0	0	0.0500263	0	0	0.139614	0	0	0	0.0673005	0	0.0435283	0	0.208379
T cells CD4 memory activated	0.0719143	0.0578682	0.155974	0.0635294	0.0383929	0.178459	0.120264	0.0533279	0.0188182	0.0684489	0.0765395	0.170297	0.411071	0.124682	0.116989	0	0.0540905	0.0358281	0.0370199	0.0634225	0.106162	0.0283198	0	0	0.00761153	0.0323835	0	0.00998637	0.0421801	0.16609	0.0150075	0	0.120408	0
T cells follicular helper	0.0493308	0.0200076	0	0.0814648	0.0827279	0.0588864	0.0537707	0.0087935	0.204854	0.0224532	0	0.071981	0.114281	0.0560149	0.067109	0	0.0440612	0.0830185	0	0	0.162905	0.0960575	0.0315694	0	0.0198244	0.00304044	0.143734	0	0.0688765	0	0.00833619	0.0666251	0.0575254	0
T cells regulatory (Tregs)	0.00948364	0	0.00882726	0.0423018	0.0277006	0	0.0207049	0	0	0	0.0186598	0	0	0	0.0161196	0	0	0	0	0.0345582	0	0	0.0256872	0.04398	0	0	0	0	0	0	0.0592679	0	0	0.0151528
T cells gamma delta	0.0216125	0	0	0	0.0240027	0	0.0408814	0.0603136	0.144357	0	0.0223117	0.0979359	0	0	0	0.058663	0.0556303	0	0.000379356	0	0	0	0	0.0855571	0	0	0	0.0225239	0	0	0	0	0.100658	0
NK cells resting	0.0430947	0.00317758	0	0.00536818	0.00805839	0	0.000166114	0.0361747	0	0	0.106021	0	0.0740027	0.0475598	0.0968783	0	0.0243888	0	0	0.0957834	0.178952	0.028467	0	0	0.0735725	0	0.176087	0	0.14829	0.298008	0	0	0.0211678	0
NK cells activated	0.0417706	0.0238854	0.123341	0	0.053355	0.106313	0	0	0	0.167945	0	0.0319159	0.118277	0	0	0.120465	0	0.0231849	0.0455364	0	0.0464977	0	0.123836	0	0.0124664	0.0793426	0	0	0	0.0329024	0.108115	0.0620913	0	0.0989616
Monocytes	0.0210953	0.0143942	0.00967942	0.0209991	0	0	0.00640873	0	0	0	0	0	0.0409913	0.0166184	0	0	0	0.0572786	0.0158151	0.0294843	0.0621189	0.0445422	0.0108546	0	0	0.128757	0	0	0.00413656	0.0473654	0	0.0661646	0.112757	0.00778082
Macrophages M0	0.0689868	0.0385344	0	0.0835531	0.0836404	0.046459	0.0317995	0	0.120849	0.0405245	0.0202465	0	0.0503704	0	0.177601	0	0.00166196	0	0.0371643	0	0	0.0237006	0.0910438	0	0.0382819	0.357456	0	0.417975	0.0264656	0.00852439	0.240967	0.257758	0.081987	0
Macrophages M1	0.0695295	0.117248	0.0897413	0.0681971	0.0393182	0.0551726	0.0489898	0.00653062	0.14201	0.124818	0.032365	0.0718801	0.115611	0.0591067	0.16855	0	0.142385	0.202557	0.0752352	0.186423	0.0918984	0.0534401	0.00940883	0.00903749	0.0813847	0.00734994	0	0.013239	0.091363	0.0559756	0.0692273	0.020205	0.0458052	0
Macrophages M2	0.0475531	0.070315	0.376003	0.0860435	0	0.0487069	0.0358726	0	0	0.0679948	0.0293709	0	0	0.0272925	0	0.161592	0.113703	0.066479	0.0697307	0.0369198	0	0	0	0.0809305	0	0	0	0	0.0298945	0.132275	0.0433617	0.0646976	0.0280693	0
Dendritic cells resting	0.0605759	0.0633759	0	0.0652542	0	0.0293195	0	0	0	0.0318489	0	0.176409	0	0.066777	0.0193384	0.298484	0.00632408	0.0230525	0.0632443	0.131163	0	0.112731	0.185447	0.543888	0.00590113	0.0566475	0	0	0	0.0597245	0	0.0600751	0	0
Dendritic cells activated	0.0158143	0	0.0541198	0.072762	0.00808889	0.0122289	0.0288239	0.0450566	0	0	0.00588035	0	0.0205441	0	0	0.0304914	0	0	0	0	0	0.0387438	0	0	0	0.0138773	0.0432137	0	0	0	0	0	0.10542	0.0426226
Mast cells resting	0.0544077	0	0.0346634	0.0379115	0.146272	0	0.0568173	0.163742	0.00380342	0	0.100344	0	0	0.0961076	0.0118997	0.100604	0.150868	0.19438	0	0.162509	0	0	0	0	0.250396	0	0.150276	0	0.0301814	0.0452149	0	0	0.0594623	0
Mast cells activated	0.0878122	0.459641	0	0	0	0.0966717	0	0	0	0.127924	0	0.163629	0.0125272	0.0263734	0	0.0436925	0	0	0.170853	0	0.0895146	0.272815	0.422962	0.0697968	0	0.0170032	0	0.180487	0	0.00371252	0.0553854	0.193224	0	0.491591
Eosinophils	0.00885903	0	0	0.0541192	0	0	0	0	0	0	0.00496944	0	0.0189902	0	0.0159102	0.0203434	0	0	0	0.021903	0.018766	0.0783577	0.0116476	0	0	0.024981	0	0	0	0.0156391	0.00672122	0	0	0
Neutrophils	0.0172605	0.00600189	0.0471544	0	0	0.0223757	0	0.01558	0	0	0	0	0	0.0882242	0	0	0	0	0.0731489	0.00260487	0.0111688	0.038718	0.0144436	0.0115806	0.039306	0	0.021458	0.00758919	0	0	0.0189691	0.0279845	0.0312548	0.0920332

## Sheet: Endometrioid
Type	Average proportion(%)	GSE73614_GSM1899438	GSE73614_GSM1899443	GSE73614_GSM1899446	GSE73614_GSM1899448	GSE73614_GSM1899455	GSE73614_GSM1899456	GSE73614_GSM1899458	GSE73614_GSM1899460	GSE73614_GSM1899462	GSE73614_GSM1899464	GSE73614_GSM1899466	GSE73614_GSM1899472	GSE73614_GSM1899473	GSE73614_GSM1899492	GSE73614_GSM1899501	GSE73614_GSM1899504	GSE73614_GSM1897787	GSE73638_GSM1897780	GSE736384_GSM1897748	GSE68600_GSM1676604	GSE68600_GSM1676605	GSE68600_GSM1676607	GSE68600_GSM1676611	GSE68600_GSM1676612	GSE68600_GSM1676613
B cells naive	0.0604703	0.0945743	0.00934798	0	0.0275107	0.27017	0.214152	0	0.0259035	0.301512	0.149089	0	0.099687	0	0	0.0336944	0.226512	0	0	0	0.0183333	0	0	0.0377027	0	0.00356815
B cells memory	0.039023	0	0.0487106	0	0.0610185	0	0	0.0671331	0	0	0	0.307864	0	0.0380686	0.0407647	0	0	0.104583	0.0881006	0.0850296	0	0	0.0805677	0.0165143	0.0243202	0.0129006
Plasma cells	0.112086	0.186317	0	0.157335	0	0.266963	0.103693	0.14829	0.233758	0.0718702	0.124286	0	0.225583	0.0793964	0	0	0.1051	0.0176815	0	0.088399	0.329654	0.396052	0.0291017	0	0	0.238662
T cells CD8	0.100001	0	0.0332658	0.190406	0	0.16486	0	0.196108	0.161969	0.0311291	0.100974	0.280287	0.0213225	0.102622	0.104233	0.121024	0.0259635	0.237798	0.170738	0.272415	0.015229	0.0679495	0.014627	0.0761542	0.0729013	0.0380484
T cells CD4 naive	0.00948446	0	0.096173	0	0	0	0	0	0	0	0.0423093	0	0.0439379	0	0	0.0546912	0	0	0	0	0	0	0	0	0	0
T cells CD4 memory resting	0.0925637	0.0483206	0.0792021	0	0.134773	0	0.196978	0	0.0013258	0.144087	0.0919648	0	0.149893	0.110002	0.0856067	0	0	0	0.0514861	0	0.227584	0.178741	0.125904	0.245699	0.237101	0.205425
T cells CD4 memory activated	0.0337078	0	0	0.0398271	0	0	0.0502379	0.050603	0	0.0233063	0.0599054	0	0	0.0318776	0	0.10138	0	0.133836	0.15217	0.18675	0	0.0128014	0	0	0	0
T cells follicular helper	0.0762945	0.11577	0	0	0	0.139756	0.0391915	0.0932317	0.170603	0.0234658	0	0.0208891	0	0.161823	0	0.0304778	0.113014	0.0876646	0.0993008	0.0807958	0.0825054	0.114047	0.159959	0.0868521	0.1787	0.109317
T cells regulatory (Tregs)	0.0120877	0	0	0.046055	0	0	0.0201722	0.0369576	0	0.0111614	0	0.0752195	0	0	0	0	0.040082	0	0.0166444	0	0	0	0	0	0.0352458	0.0206557
T cells gamma delta	0.0265653	0.0805909	0	0	0.0813648	0.0110067	0	0	0.0867887	0.158415	0.00825248	0	0.00342651	0.0690538	0.0297498	0.038374	0.0971101	0	0	0	0	0	0	0	0	0
NK cells resting	0.010114	0	0.0488481	0	0	0	0.0382984	0	0	0	0	0.031312	0	0	0	0	0	0.11948	0	0	0	0.014912	0	0	0	0
NK cells activated	0.0850142	0.101468	0.0047722	0.0666062	0.0636752	0.074737	0	0.0354684	0	0.00305571	0.126385	0.0129426	0.240953	0.0800946	0.143247	0.201268	0.189121	0.0682434	0.141236	0.0553434	0.0518049	0.0324013	0.163086	0.148579	0.0701598	0.0507074
Monocytes	0.0327438	0.13484	0.0596799	0.154638	0.0758729	0	0	0	0.0632213	0.0167452	0	0.0120619	0	0.0361754	0	0	0	0.117776	0.0766697	0.0334296	0.0140147	0	0.0234697	0	0	0
Macrophages M0	0.0548447	0	0.163112	0.0442607	0.061368	0	0	0	0	0	0	0	0.14241	0.0782909	0.0781005	0.0975385	0.088056	0.100508	0.165394	0.0428657	0.0571743	0.0242108	0.0326972	0.0111259	0.0942193	0.0897855
Macrophages M1	0.0408231	0.109034	0.0647254	0.137676	0.0302355	0	0	0.0113136	0.0441643	0	0.0218031	0.04348	0.0172932	0.0282112	0.0676447	0.100798	0.00284385	0	0	0.0864205	0.0377831	0.0124303	0.0136073	0	0.12024	0.0708746
Macrophages M2	0.0297147	0.0261946	0.151378	0.0676821	0.0927303	0.037622	0.102025	0	0.0240629	0.0158148	0.0129082	0.0868908	0.0293121	0.0230031	0.0299136	0.0275051	0	0	0	0	0	0	0	0.0158253	0	0
Dendritic cells resting	0.0243181	0	0.0137522	0.0254001	0	0	0.0097879	0.0527461	0.108451	0.113788	0.0538702	0.0271612	0	0.0285079	0.0865438	0.0245362	0	0	0.0251174	0.0382887	0	0	0	0	0	0
Dendritic cells activated	0.0407586	0	0	0	0.00389905	0	0.023077	0	0.00251473	0.00866967	0.0254243	0	0	0.0101552	0	0	0	0	0.00661517	0	0.126155	0.0798878	0.244606	0.255854	0.126215	0.105893
Mast cells resting	0.0647736	0	0.146507	0	0.293777	0	0.115901	0.286156	0	0.0389917	0	0.101893	0	0	0.283383	0	0	0.0124295	0.00652834	0.0285311	0.0309282	0.0363942	0.111139	0.0627728	0.0246324	0.0393771
Mast cells activated	0.0225439	0.0772906	0	0.0399038	0	0.0348853	0	0	0	0	0.177441	0	0	0	0	0.121879	0.112197	0	0	0	0	0	0	0	0	0
Eosinophils	0.0214245	0.0256007	0.0805253	0.0302107	0.0195498	0	0.0864863	0.0219929	0.0772384	0.0379884	0.00538852	0	0.0261819	0.122718	0	0	0	0	0	0.0017315	0	0	0	0	0	0
Neutrophils	0.0106434	0	0	0	0.0542255	0	0	0	0	0	0	0	0	0	0.0508126	0.0468336	0	0	0	0	0.00883364	0.0301735	0.00123559	0.0429209	0.0162654	0.0147854

## Sheet: Clear cell
Type	Average proportion (%)	GSE73614GSM1899440	GSE73614GSM1899441	GSE73614GSM1899447	GSE73614GSM1899470	GSE73614GSM1899471	GSE73614GSM1899476	GSE73614GSM1899478	GSE73614GSM1899479	GSE73614GSM1899480	GSE73614GSM1899481	GSE73614GSM1899484	GSE73614GSM1899487	GSE73614GSM1899488	GSE73614GSM1899489	GSE73614GSM1899490	GSE73614GSM1899522	GSE73614GSM1899524	GSE73614GSM1899528	GSE73614GSM1899529	GSE73638GSM1897829	GSE73638GSM1897816
B cells naive	0.0121089	0	0	0	0	0	0.115021	0.0265069	0	0	0	0	0	0.0792965	0	0	0	0	0	0	0.0334624	0
B cells memory	0.0786935	0	0.137961	0.302784	0.193312	0.0578435	0	0.0191696	0	0	0.16474	0.0107256	0.11017	0	0.102437	0.238116	0.0553291	0	0.081427	0.10969	0	0.06886
Plasma cells	0.0862169	0.193788	0.0932751	0	0	0.13954	0.355069	0.0910922	0.131176	0.322077	0.0423043	0.045725	0	0.029444	0	0.0783314	0.0368944	0.236084	0	0	0.0157556	0
T cells CD8	0.0912932	0.133973	0	0.0389765	0.031796	0.151449	0	0	0.0976155	0.125156	0.159146	0.0610611	0.0163359	0	0	0	0.0821203	0.106441	0.100592	0	0.493648	0.318847
T cells CD4 naive	0.0077861	0	0.0136099	0.00149952	0	0	0.0421257	0	0	0	0	0	0.0635601	0	0	0	0.042713	0	0	0	0	0
T cells CD4 memory resting	0.0861886	0	0.0218937	0	0.248458	0	0	0.117365	0.302949	0	0.163625	0.136111	0.0467872	0	0.33239	0.139439	0.0502206	0	0.131937	0.118786	0	0
T cells CD4 memory activated	0.0590758	0.0987245	0	0.0236838	0.0259923	0.0869976	0	0	0	0.167255	0.116756	0.0113887	0	0.0297621	0	0	0.121735	0.221426	0	0.0240193	0.178777	0.134075
T cells follicular helper	0.0402864	0.0494778	0	0.0293228	0.0972982	0	0.14484	0.0902274	0	0.102546	0.00411386	0	0	0	0.00425618	0.113466	0.0292844	0.028454	0	0.0304523	0.122276	0
T cells regulatory (Tregs)	0.0239731	0.096991	0.05252	0.0744295	0	0.00607235	0.0233669	0	0.0413575	0	0.00496614	0.137696	0	0.00937218	0.0268191	0	0	0.0298445	0	0	0	0
T cells gamma delta	0.0323413	0	0	0	0	0	0.0631277	0.175937	0	0.025486	0.00696574	0	0.0904164	0	0.0908527	0.0792985	0	0.0225715	0.0197048	0.104808	0	0
NK cells resting	0.0395565	0	0	0.0887793	0.0670084	0.0512891	0.0559575	0	0	0	0.043538	0.185998	0.00423062	0.114138	0.0422195	0	0	0.0168582	0.0154942	0.00615215	0	0.139025
NK cells activated	0.0351974	0.0967039	0.0142222	0	0	0	0	0	0.211103	0.0286039	0	0	0	0	0	0	0.13131	0.0350088	0.133633	0	0.0342783	0.054283
Monocytes	0.0843956	0.0981452	0.112013	0.0505851	0.0701174	0.0244169	0	0	0.100671	0.0870973	0.0877439	0.0537908	0.152012	0.224437	0.0661324	0.140519	0	0.267079	0	0.0988204	0.0781514	0.0605758
Macrophages M0	0.0718652	0.0409717	0.108084	0.122328	0	0	0.00574946	0.314886	0	0.00513649	0	0	0.116426	0.157694	0	0	0.228868	0	0.221582	0.103931	0.0255584	0.0579543
Macrophages M1	0.0551557	0.0883352	0.0435949	0.0434073	0.0779977	0.124157	0	0.00366449	0.047657	0.0244127	0.0860962	0.15128	0	0.0439086	0.00163133	0.101899	0.037388	0.0322245	0.0522734	0.070758	0	0.127584
Macrophages M2	0.0530166	0	0.102036	0.0891391	0.0319469	0.115208	0	0.121478	0	0.039444	0.0221928	0.0443622	0.069754	0	0.138893	0	0.0882323	0	0.163176	0.0874873	0	0
Dendritic cells resting	0.0129898	0	0.04173	0	0.00378892	0	0	0	0	0	0	0	0.0222217	0	0.0863156	0.0101389	0	0	0.0130683	0.0760954	0.00259753	0.0168286
Dendritic cells activated	0.00390716	0	0	0	0.00641057	0	0.00890794	0	0.0315911	0.0277282	0	0	0	0	0	0	0	0	0	0	0.00741259	0
Mast cells resting	0.0511196	0	0.247961	0.0916862	0.0440697	0	0	0.00440116	0.0358808	0	0	0	0.249506	0.235909	0.0622373	0	0.0775747	0.00400873	0	0	0	0.0202765
Mast cells activated	0.0403368	0.0484954	0	0	0	0.148674	0.135974	0	0	0.0202047	0.0491489	0.131323	0	0	0	0.0896731	0	0	0.0590733	0.162218	0.0022886	0
Eosinophils	0.0233678	0.00714982	0.00791284	0.0433795	0	0.0397063	0.0498611	0.035273	0	0.0248525	0.0486636	0.0305381	0.0585796	0.0760392	0.0458164	0.00912017	0	0	0.00803824	0	0.0057937	0
Neutrophils	0.0111278	0.0472443	0.00318671	0	0.101805	0.0546465	0	0	0	0	0	0	0	0	0	0	0.01833	0	0	0.00678259	0	0.00169

## Sheet: TCGA-OC
Type	Average proportion (%)	TCGA-23-1109-01A-01R-1564-13	TCGA-20-1686-01A-01R-1566-13	TCGA-13-1405-01A-01R-1565-13	TCGA-13-0893-01B-01R-1565-13	TCGA-13-1512-01A-01R-1565-13	TCGA-13-1497-01A-01R-1565-13	TCGA-13-0906-01A-01R-1564-13	TCGA-25-1633-01A-01R-1566-13	TCGA-09-1666-01A-01R-1566-13	TCGA-29-1761-01A-01R-1567-13	TCGA-09-2053-01C-01R-1568-13	TCGA-24-1417-01A-01R-1565-13	TCGA-61-2008-02A-01R-1568-13	TCGA-09-0367-01A-01R-1564-13	TCGA-29-1783-01A-01R-1567-13	TCGA-24-2293-01A-01R-1568-13	TCGA-61-1728-01A-01R-1568-13	TCGA-25-2393-01A-01R-1569-13	TCGA-25-2399-01A-01R-1569-13	TCGA-23-2078-01A-01R-1568-13	TCGA-61-1725-01A-01R-1567-13	TCGA-29-1688-01A-01R-1566-13	TCGA-57-1994-01A-01R-1568-13	TCGA-13-0913-02A-01R-1564-13	TCGA-20-1683-01A-01R-1566-13	TCGA-31-1946-01A-01R-1568-13	TCGA-13-0900-01B-01R-1565-13	TCGA-29-1705-01A-01R-1567-13	TCGA-09-1669-01A-01R-1566-13	TCGA-13-0724-01A-01R-1564-13	TCGA-09-2044-01B-01R-1568-13	TCGA-57-1583-01A-01R-1566-13	TCGA-10-0937-01A-02R-1564-13	TCGA-24-1464-01A-01R-1566-13	TCGA-25-1313-01A-01R-1565-13	TCGA-61-2000-01A-01R-1568-13	TCGA-61-1738-01A-01R-1567-13	TCGA-13-1496-01A-01R-1565-13	TCGA-24-1435-01A-01R-1566-13	TCGA-23-1120-01A-02R-1565-13	TCGA-24-1427-01A-01R-1565-13	TCGA-24-1924-01A-01R-1567-13	TCGA-31-1953-01A-01R-1568-13	TCGA-04-1343-01A-01R-1564-13	TCGA-25-2401-01A-01R-1569-13	TCGA-61-2092-01A-01R-1568-13	TCGA-30-1892-01A-01R-1568-13	TCGA-09-1662-01A-01R-1566-13
B cells naive	0.0497666	0.0779619	0.121129	0.19457	0.0616898	0	0.0108137	0.0823113	0.0897924	0.0105555	0.0553963	0.0616677	0.0730629	0.0250441	0.00384452	0.0328909	0.0668993	0	0.10087	0.0649917	0.139439	0.035844	0.044754	0.131795	0.036492	0.0917021	0.0447421	0.0105459	0.0291598	0.0405985	0.15895	0.0816109	0	0.0132753	0.0118464	0	0.0532228	0.0678619	0	0	0.000928452	0.0995185	0.0960282	0.00689993	0.0180569	0.0569767	0.196772	0.0597517	0
B cells memory	0.0130895	0	0	0	0	0.0573837	0.049201	0	0	0.00112619	0	0	0	0	0.0450956	0	0	0.00039104	0	0	0	0	0	0	0.0829674	0	0	0.0343977	0	0	0	0	0.0426743	0.0113759	0.0221848	0.0413294	0	0	0.184084	0.0338272	0.0305741	0	0	0	0.110268	0	0	0	0.0419675
Plasma cells	0.0262754	0.0122045	0.109984	0.0840429	0	0.00679359	0.0946928	0.0145271	0	0	0.00384331	0.0713917	0.00660002	0.00125145	0	0.0877283	0	0.000581457	0.00408348	0	0.00785633	0.00822133	0.00246343	0.0167432	0	0.273497	0.00128304	0	0	0.0919279	0.000649228	0.0292264	0	0	0	0.00273301	0	0.0663498	0.0126002	0	0	0.0375876	0.0798249	0	0.0111633	0.0132452	0.178512	0	0
T cells CD8	0.0875266	0.0774858	0.0259951	0.203466	0.132625	0.0845663	0.0916131	0.112426	0.186809	0.109622	0.148911	0.0907978	0.0283815	0.219446	0.0457344	0.0656388	0.0754177	0	0.0879483	0.0737752	0.148313	0.102212	0.0544031	0.191097	0.219785	0.0794758	0.0437294	0.0522102	0.0372916	0.158276	0.129832	0.0892649	0.0179859	0.124001	0.286537	0.0281491	0.0340566	0.047396	0.0862312	0.0733321	0.0292338	0.164997	0.139303	0.0547225	0.133411	0.0718513	0.0241095	0.0715135	0.0638888
T cells CD4 naive	0	0	0	0	0	0	0	0	0	0	0	0	0	0	0	0	0	0	0	0	0	0	0	0	0	0	0	0	0	0	0	0	0	0	0	0	0	0	0	0	0	0	0	0	0	0	0	0	0
T cells CD4 memory resting	0.177293	0.0950766	0.283194	0.128348	0.202223	0.12805	0.202119	0.212163	0.178322	0.242557	0.130326	0.204281	0.184612	0.126857	0.226066	0.181723	0.196156	0.215475	0.165453	0.213565	0.235639	0.23653	0.263323	0.123406	0.077019	0.146352	0.155418	0.258872	0.232357	0.176764	0.184757	0.132831	0.10059	0.259028	0.186632	0.27615	0.335768	0.0869571	0.174155	0.164746	0.189574	0.235084	0.161929	0.142621	0.181942	0.145016	0.163829	0.247044	0.236302
T cells CD4 memory activated	0.0139824	0	0	0.0328334	0.0636087	0	0	0	0.0612723	0.0349063	0.00421969	0	0.0157251	0.0515642	0	0.000627995	0	0	0.00811375	0.054443	0	0	0	0	0.0591145	0.0121631	0.00925876	0.0207739	0	0.0394452	0	0.00182447	0	0.0209177	0	0	0.0291912	0	0.0453791	0	0.0488688	0.0195836	0.0326612	0.0067532	0	0.0093914	0	0.00626305	0
T cells follicular helper	0.0344108	0.0579064	0.0477501	0	0.0234181	0.0224846	0.0573082	0.0836052	0.0427304	0.027633	0.0333779	0.0576061	0.0521862	0.0633297	0.0350053	0.0392882	0	0.0575729	0.0216654	0.0134647	0.0221149	0.081662	0.0233145	0.0436569	0.060066	0.0196886	0.0342823	0.079232	0.0143283	0.0457145	0.039779	0.042808	0.0198966	0.0502206	0.0542216	0.0280561	0.0191341	0.0756148	0.0529866	0.0126154	0.0483732	0.0257291	0.0707102	0.0239966	0.0310201	0.0373727	0	0.0243985	0
T cells regulatory (Tregs)	0.0341964	0.0305488	0	0.0196672	0.0680392	0.0498603	0.056871	0.0452828	0.051559	0.008708	0.0281005	0.0181316	0.0500648	0.0361853	0.0236076	0.0340468	0.0431892	0.0164739	0.00426775	0.00512411	0.0967499	0.00374744	0.0303416	0.0883168	0.0148764	0.0247641	0.0382212	0.00249471	0.0301728	0.0591133	0.042173	0.0418551	0	0.062161	0.082497	0.00478657	0	0	0.00145672	0.0385009	0.0256754	0.0662661	0.000343617	0.0648674	0.0550099	0.02848	0.0226909	0	0.0367325
T cells gamma delta	0.00275202	0	0	0	0.00514336	0	0	0	0	0	0	0.00680809	0	0	0	0	0	0.0387368	0	0	0	0	0	0	0	0	0	0	0	0	0	0	0	0	0	0	0	0.000570422	0.0515435	0	0	0	0	0	0	0	0	0	0
NK cells resting	0.00340812	0	0.00696772	0	0.0433165	0.0204624	0	0	0.00588498	0.0362526	0	0	0	0	0	0	0.00152876	0	0.0021491	0.0166765	0	0	0.0306029	0	0	0	9.93534e-05	0	0.0128912	0	0	0	0.0362389	0	0	0	0	0	0	0	0	0	0	0.0076751	0	0	0	0.0197263	0
NK cells activated	0.0371866	0.0460888	0	0.0814516	0.015315	0.0140106	0.0262643	0.0598747	0	0	0	0.057391	0.0526756	0.0783658	0.0850554	0.0303421	0.00594056	0.036018	0	0.0912797	0.0105939	0.0260162	0.0229933	0.0334753	0.112724	0.0197015	0.0047043	0.0146395	0	0.0138315	0.0384998	0.0567134	0	0.0738388	0.10142	0.0522908	0.135771	0.0243306	0.0176821	0.0587598	0.0449249	0	0.0265056	0.0785878	0.0716804	0.0373218	0.0184737	0	0.0941193
Monocytes	0.0257656	0.0107092	0.0558326	0.0119115	0	1.70548e-05	0.0100054	0.00506618	0.0814139	0	0	0	0.00749395	0	0.013131	0.0262334	0.0439447	0	0.00596642	0.0214687	0.0121387	0.0564549	0.0251803	0.0112145	0.00846035	0	0	0.0257169	0	0.0109038	0.0057606	0.106839	0	0.0567532	0.0192877	0.111709	0.0729765	0.0868551	0	0.0111736	0.0111323	0.124181	0.0719404	0.0272241	0.0163562	0.145331	0.00665927	0	0.0266818
Macrophages M0	0.192996	0.308047	0.067821	0.0600159	0.0697506	0.340634	0.177987	0.075659	0.016735	0.179984	0.265685	0.207206	0.248234	0.098747	0.156717	0.15053	0.283694	0.400958	0.348232	0.140765	0.0370835	0.0506535	0.137517	0.196882	0.0575832	0.153194	0.315388	0.0766464	0.340487	0.17754	0.163552	0.0859867	0.663913	0.113277	0	0	0.110616	0.0246251	0.0162419	0.137034	0.18941	0.0235469	0.00162952	0.239791	0.0524494	0.105143	0.218812	0.322855	0.289974
Macrophages M1	0.0785496	0.0395498	0.0275794	0.0637115	0.127292	0.149463	0.120481	0.144775	0.0776638	0.18269	0.101573	0.0839781	0.0561382	0.0563926	0.0929294	0.0690826	0.0941594	0.0587273	0.0641934	0.0917336	0.14998	0.150266	0.122148	0.0418717	0.133093	0.0356995	0.0509927	0.2133	0.0586962	0.0582669	0.0319796	0.0690857	0.0211723	0.0315871	0.0627855	0.0645747	0.0386291	0.0998804	0.114413	0.173872	0.193569	0.0569799	0.1267	0.0666859	0.108037	0.107287	0.00535599	0.0463087	0.0307387
Macrophages M2	0.157609	0.147401	0.0886332	0.0846296	0.115869	0.106475	0.0815991	0.0265592	0.176656	0.160457	0.209286	0.140741	0.151489	0.162905	0.174103	0.224589	0.179843	0.150161	0.10195	0.170645	0.116613	0.215454	0.217007	0.108856	0.0999601	0.0993528	0.299347	0.141334	0.219621	0.119534	0.110872	0.24572	0.0349685	0.157597	0.172588	0.294718	0.0928379	0.161921	0.115391	0.235393	0.140928	0.144435	0.154775	0.181017	0.138701	0.187103	0.137564	0.169416	0.169842
Dendritic cells resting	0.00744437	0.0944023	0	0	0	0.0115309	0	0	0	0	0.000530972	0	0	0.0338225	0.0763533	0.0267997	0	0	0.00353067	0	0	0	0	0	0.0114491	0	0	0	0	0	0	0	0	0	0	0	0.0338106	0	0	0.0130369	0	0	0.0209241	0.0723549	0	0	0	0	0
Dendritic cells activated	0.0262638	0	0.142771	0.00466092	0.0290609	0	0.00844724	0.137751	0.00384357	0	0	0	0.0405407	0	0	0	0	0	0	0	0	0	0	0	0.0213112	0.013667	0.00131922	0.0263152	0	0	0.0752329	0	0.06256	0.0220002	0	0.074738	0.0324715	0.221345	0.0869615	0.0235675	0	0.00130582	0	0	0	0.0271298	0.0207227	0	0
Mast cells resting	0.0138058	0.00261829	0.0223435	0.0306904	0.0426482	0	0.0125971	0	0	0	0.00688834	0	0.0327955	0.0460896	0	0.00903115	0.00717958	0	0	0.0385824	0.0234788	0.0117697	0.0213723	0.0126863	0	0.0293994	0	0.0435219	0	0	0.0179622	0	0	0	0	0.0047303	0	0	0.0177561	0.0227138	0.0466194	0	0	0.0228312	0	0.0243465	0.00649942	0	0
Mast cells activated	0.0116487	0	0	0	0	0.00826822	0	0	0.0107093	0	0	0	0	0	0.0223576	0	0	0.0249049	0.0422758	0	0	0	0	0	0	0	0.00121476	0	0.019826	0.00808457	0	0	0	0.00270463	0	0	0.00395037	0.00752277	0	0	0	0	0.00708237	0	0.071305	0	0	0.0212452	0
Eosinophils	0.000805502	0	0	0	0	0	0	0	0.00380396	0	0	0	0	0	0	0	0	0	0.01926	0	0	0	0	0	0.00509855	0	0	0	0	0	0	0	0	0.00126253	0	0.00042714	0	0	0	0	0	0	0	0	0	0	0	0	0
Neutrophils	0.00522437	0	0	0	0	0	0	0	0.0128046	0.00550937	0.0118617	0	0	0	0	0.0214473	0.00204843	0	0.0200418	0.00348615	0	0.021168	0.00457938	0	0	0.00134359	0	0	0.00516934	0	0	0.0162348	0	0	0	0.0156089	0.00756432	0.0287705	0.0231195	0.00142824	0.000188863	0.000785433	0.00964191	0.00397189	0.000600348	0.00400464	0	0.0114774	0.00975332
[truncated: 83 more columns]
