# Supplementary material for: Combined PD-1/PD-L1 and tumor-infiltrating immune cells redefined a unique molecular subtype of high-grade serous ovarian carcinoma
Source: BMC Genomics. 2022 Jan 13;23:51. doi: 10.1186/s12864-021-08265-y (PMC8759258; doi:10.1186/s12864-021-08265-y)
Supplement: Supplementary file 6 — Additional file 6: Table S4: Immune cells could be classified into three optimal cluster groups in 2873 HGSOC samples with CIBERSORT: cluster 1/A (n = 1961), cluster 2/B (n = 737), and cluster 3/C (n = 175). HGSOC, High-grade serous ovarian carcinoma [file 12864_2021_8265_MOESM6_ESM.xlsx]

## Sheet: S4
Sample	ICI cluster group
GSE135820_GSM4030662	1
GSE135820_GSM4030663	2
GSE135820_GSM4030664	1
GSE135820_GSM4030665	1
GSE135820_GSM4030666	1
GSE135820_GSM4030670	1
GSE135820_GSM4030671	3
GSE135820_GSM4030672	1
GSE135820_GSM4030673	1
GSE135820_GSM4030674	1
GSE135820_GSM4030675	2
GSE135820_GSM4030676	2
GSE135820_GSM4030677	1
GSE135820_GSM4030679	1
GSE135820_GSM4030680	2
GSE135820_GSM4030681	2
GSE135820_GSM4030683	1
GSE135820_GSM4030684	1
GSE135820_GSM4030685	2
GSE135820_GSM4030687	1
GSE135820_GSM4030688	1
GSE135820_GSM4030690	1
GSE135820_GSM4030691	2
GSE135820_GSM4030693	2
GSE135820_GSM4030694	1
GSE135820_GSM4030695	1
GSE135820_GSM4030697	1
GSE135820_GSM4030699	1
GSE135820_GSM4030700	1
GSE135820_GSM4030701	1
GSE135820_GSM4030702	1
GSE135820_GSM4030704	1
GSE135820_GSM4030705	3
GSE135820_GSM4030707	3
GSE135820_GSM4030708	2
GSE135820_GSM4030709	1
GSE135820_GSM4030711	2
GSE135820_GSM4030713	1
GSE135820_GSM4030714	1
GSE135820_GSM4030715	1
GSE135820_GSM4030717	1
GSE135820_GSM4030719	1
GSE135820_GSM4030720	1
GSE135820_GSM4030721	2
GSE135820_GSM4030722	1
GSE135820_GSM4030723	1
GSE135820_GSM4030725	2
GSE135820_GSM4030728	1
GSE135820_GSM4030729	1
GSE135820_GSM4030733	1
GSE135820_GSM4030734	1
GSE135820_GSM4030735	1
GSE135820_GSM4030736	1
GSE135820_GSM4030738	1
GSE135820_GSM4030739	2
GSE135820_GSM4030741	1
GSE135820_GSM4030743	1
GSE135820_GSM4030746	2
GSE135820_GSM4030748	1
GSE135820_GSM4030749	2
GSE135820_GSM4030750	3
GSE135820_GSM4030751	1
GSE135820_GSM4030752	2
GSE135820_GSM4030755	1
GSE135820_GSM4030757	1
GSE135820_GSM4030758	2
GSE135820_GSM4030759	2
GSE135820_GSM4030760	2
GSE135820_GSM4030761	1
GSE135820_GSM4030763	1
GSE135820_GSM4030764	1
GSE135820_GSM4030765	1
GSE135820_GSM4030766	2
GSE135820_GSM4030767	2
GSE135820_GSM4030768	1
GSE135820_GSM4030769	1
GSE135820_GSM4030770	1
GSE135820_GSM4030771	1
GSE135820_GSM4030772	1
GSE135820_GSM4030773	1
GSE135820_GSM4030775	1
GSE135820_GSM4030777	1
GSE135820_GSM4030778	3
GSE135820_GSM4030779	1
GSE135820_GSM4030781	1
GSE135820_GSM4030782	2
GSE135820_GSM4030783	1
GSE135820_GSM4030784	3
GSE135820_GSM4030786	1
GSE135820_GSM4030787	1
GSE135820_GSM4030789	1
GSE135820_GSM4030790	1
GSE135820_GSM4030791	1
GSE135820_GSM4030792	2
GSE135820_GSM4030793	2
GSE135820_GSM4030795	1
GSE135820_GSM4030796	1
GSE135820_GSM4030797	1
GSE135820_GSM4030798	2
GSE135820_GSM4030799	1
GSE135820_GSM4030800	1
GSE135820_GSM4030801	1
GSE135820_GSM4030802	1
GSE135820_GSM4030804	2
GSE135820_GSM4030805	3
GSE135820_GSM4030806	1
GSE135820_GSM4030807	2
GSE135820_GSM4030808	1
GSE135820_GSM4030809	1
GSE135820_GSM4030810	1
GSE135820_GSM4030811	2
GSE135820_GSM4030812	1
GSE135820_GSM4030814	1
GSE135820_GSM4030815	1
GSE135820_GSM4030816	2
GSE135820_GSM4030817	1
GSE135820_GSM4030818	2
GSE135820_GSM4030819	1
GSE135820_GSM4030820	1
GSE135820_GSM4030821	2
GSE135820_GSM4030822	1
GSE135820_GSM4030823	2
GSE135820_GSM4030825	1
GSE135820_GSM4030826	1
GSE135820_GSM4030828	1
GSE135820_GSM4030831	1
GSE135820_GSM4030832	2
GSE135820_GSM4030833	2
GSE135820_GSM4030834	1
GSE135820_GSM4030835	2
GSE135820_GSM4030836	1
GSE135820_GSM4030838	1
GSE135820_GSM4030840	1
GSE135820_GSM4030842	2
GSE135820_GSM4030843	1
GSE135820_GSM4030845	1
GSE135820_GSM4030847	2
GSE135820_GSM4030848	1
GSE135820_GSM4030849	2
GSE135820_GSM4030850	1
GSE135820_GSM4030852	1
GSE135820_GSM4030853	1
GSE135820_GSM4030855	1
GSE135820_GSM4030856	1
GSE135820_GSM4030857	2
GSE135820_GSM4030858	1
GSE135820_GSM4030859	1
GSE135820_GSM4030860	1
GSE135820_GSM4030862	1
GSE135820_GSM4030863	2
GSE135820_GSM4030865	3
GSE135820_GSM4030866	1
GSE135820_GSM4030868	2
GSE135820_GSM4030870	2
GSE135820_GSM4030871	1
GSE135820_GSM4030872	1
GSE135820_GSM4030874	1
GSE135820_GSM4030875	1
GSE135820_GSM4030876	3
GSE135820_GSM4030877	1
GSE135820_GSM4030878	1
GSE135820_GSM4030879	2
GSE135820_GSM4030882	1
GSE135820_GSM4030883	2
GSE135820_GSM4030885	1
GSE135820_GSM4030887	1
GSE135820_GSM4030889	1
GSE135820_GSM4030891	2
GSE135820_GSM4030892	1
GSE135820_GSM4030893	1
GSE135820_GSM4030894	1
GSE135820_GSM4030895	1
GSE135820_GSM4030897	2
GSE135820_GSM4030898	1
GSE135820_GSM4030899	1
GSE135820_GSM4030900	1
GSE135820_GSM4030901	1
GSE135820_GSM4030903	1
GSE135820_GSM4030904	1
GSE135820_GSM4030906	3
GSE135820_GSM4030907	1
GSE135820_GSM4030909	1
GSE135820_GSM4030910	1
GSE135820_GSM4030911	2
GSE135820_GSM4030914	1
GSE135820_GSM4030915	1
GSE135820_GSM4030916	1
GSE135820_GSM4030918	1
GSE135820_GSM4030920	1
GSE135820_GSM4030921	1
GSE135820_GSM4030922	3
GSE135820_GSM4030923	1
GSE135820_GSM4030924	1
GSE135820_GSM4030925	1
GSE135820_GSM4030926	1
GSE135820_GSM4030927	1
GSE135820_GSM4030928	1
GSE135820_GSM4030929	1
GSE135820_GSM4030931	2
GSE135820_GSM4030932	1
GSE135820_GSM4030933	1
GSE135820_GSM4030934	1
GSE135820_GSM4030935	1
GSE135820_GSM4030936	2
GSE135820_GSM4030938	3
GSE135820_GSM4030939	1
GSE135820_GSM4030940	2
GSE135820_GSM4030941	1
GSE135820_GSM4030943	1
GSE135820_GSM4030944	1
GSE135820_GSM4030945	1
GSE135820_GSM4030946	1
GSE135820_GSM4030948	2
GSE135820_GSM4030949	1
GSE135820_GSM4030950	1
GSE135820_GSM4030951	2
GSE135820_GSM4030952	1
GSE135820_GSM4030954	1
GSE135820_GSM4030955	2
GSE135820_GSM4030956	1
GSE135820_GSM4030959	1
GSE135820_GSM4030962	1
GSE135820_GSM4030964	1
GSE135820_GSM4030965	1
GSE135820_GSM4030966	1
GSE135820_GSM4030967	3
GSE135820_GSM4030968	2
GSE135820_GSM4030969	2
GSE135820_GSM4030970	1
GSE135820_GSM4030971	1
GSE135820_GSM4030972	3
GSE135820_GSM4030973	1
GSE135820_GSM4030974	1
GSE135820_GSM4030976	1
GSE135820_GSM4030977	1
GSE135820_GSM4030978	2
GSE135820_GSM4030979	1
GSE135820_GSM4030980	1
GSE135820_GSM4030984	2
GSE135820_GSM4030985	1
GSE135820_GSM4030987	1
GSE135820_GSM4030988	1
GSE135820_GSM4030989	1
GSE135820_GSM4030990	1
GSE135820_GSM4030991	1
GSE135820_GSM4030992	1
GSE135820_GSM4030993	1
GSE135820_GSM4030994	1
GSE135820_GSM4030995	1
GSE135820_GSM4030996	2
GSE135820_GSM4030997	1
GSE135820_GSM4030998	1
GSE135820_GSM4030999	1
GSE135820_GSM4031000	1
GSE135820_GSM4031002	1
GSE135820_GSM4031003	1
GSE135820_GSM4031004	1
GSE135820_GSM4031005	1
GSE135820_GSM4031006	1
GSE135820_GSM4031007	1
GSE135820_GSM4031009	2
GSE135820_GSM4031011	1
GSE135820_GSM4031012	1
GSE135820_GSM4031013	2
GSE135820_GSM4031016	1
GSE135820_GSM4031017	2
GSE135820_GSM4031019	1
GSE135820_GSM4031020	1
GSE135820_GSM4031021	1
GSE135820_GSM4031022	1
GSE135820_GSM4031023	1
GSE135820_GSM4031024	1
GSE135820_GSM4031027	1
GSE135820_GSM4031029	1
GSE135820_GSM4031030	1
GSE135820_GSM4031031	2
GSE135820_GSM4031032	1
GSE135820_GSM4031033	1
GSE135820_GSM4031034	1
GSE135820_GSM4031035	1
GSE135820_GSM4031036	1
GSE135820_GSM4031037	1
GSE135820_GSM4031039	1
GSE135820_GSM4031040	1
GSE135820_GSM4031041	1
GSE135820_GSM4031042	2
GSE135820_GSM4031043	1
GSE135820_GSM4031044	2
GSE135820_GSM4031045	1
GSE135820_GSM4031046	1
GSE135820_GSM4031049	1
GSE135820_GSM4031050	1
GSE135820_GSM4031052	1
GSE135820_GSM4031053	1
GSE135820_GSM4031055	2
GSE135820_GSM4031056	1
GSE135820_GSM4031057	3
GSE135820_GSM4031058	1
GSE135820_GSM4031059	2
GSE135820_GSM4031060	1
GSE135820_GSM4031061	1
GSE135820_GSM4031063	1
GSE135820_GSM4031064	2
GSE135820_GSM4031066	2
GSE135820_GSM4031067	1
GSE135820_GSM4031068	1
GSE135820_GSM4031069	1
GSE135820_GSM4031070	1
GSE135820_GSM4031071	1
GSE135820_GSM4031073	1
GSE135820_GSM4031074	1
GSE135820_GSM4031075	1
GSE135820_GSM4031076	1
GSE135820_GSM4031077	1
GSE135820_GSM4031079	2
GSE135820_GSM4031080	1
GSE135820_GSM4031081	2
GSE135820_GSM4031082	1
GSE135820_GSM4031084	1
GSE135820_GSM4031085	2
GSE135820_GSM4031088	1
GSE135820_GSM4031089	2
GSE135820_GSM4031090	1
GSE135820_GSM4031092	2
GSE135820_GSM4031093	1
GSE135820_GSM4031095	1
GSE135820_GSM4031097	1
GSE135820_GSM4031098	1
GSE135820_GSM4031099	1
GSE135820_GSM4031100	1
GSE135820_GSM4031101	1
GSE135820_GSM4031102	1
GSE135820_GSM4031103	1
GSE135820_GSM4031104	1
GSE135820_GSM4031105	1
GSE135820_GSM4031106	2
GSE135820_GSM4031107	2
GSE135820_GSM4031108	1
GSE135820_GSM4031110	1
GSE135820_GSM4031111	1
GSE135820_GSM4031112	1
GSE135820_GSM4031114	1
GSE135820_GSM4031115	1
GSE135820_GSM4031116	1
GSE135820_GSM4031117	1
GSE135820_GSM4031118	1
GSE135820_GSM4031120	1
GSE135820_GSM4031122	2
GSE135820_GSM4031124	1
GSE135820_GSM4031125	1
GSE135820_GSM4031127	1
GSE135820_GSM4031128	2
GSE135820_GSM4031129	1
GSE135820_GSM4031130	1
GSE135820_GSM4031131	2
GSE135820_GSM4031133	1
GSE135820_GSM4031135	1
GSE135820_GSM4031136	1
GSE135820_GSM4031137	1
GSE135820_GSM4031141	2
GSE135820_GSM4031142	1
GSE135820_GSM4031143	3
GSE135820_GSM4031144	1
GSE135820_GSM4031145	2
GSE135820_GSM4031146	1
GSE135820_GSM4031148	2
GSE135820_GSM4031150	1
GSE135820_GSM4031153	2
GSE135820_GSM4031154	2
GSE135820_GSM4031155	1
GSE135820_GSM4031156	2
GSE135820_GSM4031157	1
GSE135820_GSM4031158	1
GSE135820_GSM4031161	1
GSE135820_GSM4031162	2
GSE135820_GSM4031164	2
GSE135820_GSM4031167	2
GSE135820_GSM4031168	2
GSE135820_GSM4031170	1
GSE135820_GSM4031171	1
GSE135820_GSM4031172	2
GSE135820_GSM4031175	2
GSE135820_GSM4031176	1
GSE135820_GSM4031177	2
GSE135820_GSM4031178	2
GSE135820_GSM4031179	1
GSE135820_GSM4031180	1
GSE135820_GSM4031183	1
GSE135820_GSM4031184	1
GSE135820_GSM4031185	1
GSE135820_GSM4031186	1
GSE135820_GSM4031187	1
GSE135820_GSM4031188	2
GSE135820_GSM4031189	1
GSE135820_GSM4031190	1
GSE135820_GSM4031191	2
GSE135820_GSM4031192	2
GSE135820_GSM4031193	1
GSE135820_GSM4031194	2
GSE135820_GSM4031195	1
GSE135820_GSM4031196	1
GSE135820_GSM4031197	2
GSE135820_GSM4031198	1
GSE135820_GSM4031199	1
GSE135820_GSM4031200	1
GSE135820_GSM4031201	1
GSE135820_GSM4031202	1
GSE135820_GSM4031204	2
GSE135820_GSM4031205	2
GSE135820_GSM4031206	2
GSE135820_GSM4031207	1
GSE135820_GSM4031209	1
GSE135820_GSM4031210	2
GSE135820_GSM4031211	2
GSE135820_GSM4031212	1
GSE135820_GSM4031215	1
GSE135820_GSM4031216	1
GSE135820_GSM4031217	1
GSE135820_GSM4031218	1
GSE135820_GSM4031219	1
GSE135820_GSM4031220	1
GSE135820_GSM4031221	1
GSE135820_GSM4031224	1
GSE135820_GSM4031225	1
GSE135820_GSM4031226	1
GSE135820_GSM4031227	1
GSE135820_GSM4031228	2
GSE135820_GSM4031229	1
GSE135820_GSM4031230	3
GSE135820_GSM4031231	1
GSE135820_GSM4031232	2
GSE135820_GSM4031233	1
GSE135820_GSM4031234	1
GSE135820_GSM4031235	2
GSE135820_GSM4031236	1
GSE135820_GSM4031238	1
GSE135820_GSM4031239	1
GSE135820_GSM4031240	2
GSE135820_GSM4031241	2
GSE135820_GSM4031242	1
GSE135820_GSM4031243	1
GSE135820_GSM4031244	2
GSE135820_GSM4031247	3
GSE135820_GSM4031248	1
GSE135820_GSM4031250	1
GSE135820_GSM4031253	1
GSE135820_GSM4031254	2
GSE135820_GSM4031256	1
GSE135820_GSM4031258	2
GSE135820_GSM4031260	2
GSE135820_GSM4031263	2
GSE135820_GSM4031264	1
GSE135820_GSM4031265	1
GSE135820_GSM4031266	3
GSE135820_GSM4031267	1
GSE135820_GSM4031270	2
GSE135820_GSM4031273	2
GSE135820_GSM4031274	2
GSE135820_GSM4031275	3
GSE135820_GSM4031276	1
GSE135820_GSM4031277	3
GSE135820_GSM4031278	1
GSE135820_GSM4031279	2
GSE135820_GSM4031280	1
GSE135820_GSM4031282	1
GSE135820_GSM4031283	1
GSE135820_GSM4031285	2
GSE135820_GSM4031286	1
GSE135820_GSM4031287	1
GSE135820_GSM4031290	1
GSE135820_GSM4031291	1
GSE135820_GSM4031292	1
GSE135820_GSM4031295	3
GSE135820_GSM4031296	2
GSE135820_GSM4031297	1
GSE135820_GSM4031299	2
GSE135820_GSM4031300	1
GSE135820_GSM4031303	1
GSE135820_GSM4031304	1
GSE135820_GSM4031307	1
GSE135820_GSM4031308	1
GSE135820_GSM4031309	3
GSE135820_GSM4031311	1
GSE135820_GSM4031312	2
GSE135820_GSM4031313	1
GSE135820_GSM4031316	2
GSE135820_GSM4031317	2
GSE135820_GSM4031318	1
GSE135820_GSM4031319	1
GSE135820_GSM4031320	2
GSE135820_GSM4031321	1
GSE135820_GSM4031323	1
GSE135820_GSM4031324	3
GSE135820_GSM4031325	3
GSE135820_GSM4031328	1
GSE135820_GSM4031329	2
GSE135820_GSM4031331	1
GSE135820_GSM4031332	2
GSE135820_GSM4031333	1
GSE135820_GSM4031334	1
GSE135820_GSM4031335	1
GSE135820_GSM4031337	1
GSE135820_GSM4031339	2
GSE135820_GSM4031340	2
GSE135820_GSM4031341	2
GSE135820_GSM4031342	1
GSE135820_GSM4031344	1
GSE135820_GSM4031345	2
GSE135820_GSM4031346	1
GSE135820_GSM4031349	1
GSE135820_GSM4031351	1
GSE135820_GSM4031352	1
GSE135820_GSM4031353	1
GSE135820_GSM4031354	1
GSE135820_GSM4031355	1
GSE135820_GSM4031356	1
GSE135820_GSM4031357	1
GSE135820_GSM4031358	1
GSE135820_GSM4031360	1
GSE135820_GSM4031361	1
GSE135820_GSM4031362	1
GSE135820_GSM4031363	3
GSE135820_GSM4031364	2
GSE135820_GSM4031365	1
GSE135820_GSM4031367	2
GSE135820_GSM4031368	2
GSE135820_GSM4031369	1
GSE135820_GSM4031370	3
GSE135820_GSM4031372	1
GSE135820_GSM4031373	1
GSE135820_GSM4031374	2
GSE135820_GSM4031375	1
GSE135820_GSM4031376	2
GSE135820_GSM4031377	1
GSE135820_GSM4031380	2
GSE135820_GSM4031381	1
GSE135820_GSM4031383	2
GSE135820_GSM4031384	1
GSE135820_GSM4031385	1
GSE135820_GSM4031387	1
GSE135820_GSM4031388	2
GSE135820_GSM4031389	2
GSE135820_GSM4031390	1
GSE135820_GSM4031391	2
GSE135820_GSM4031393	1
GSE135820_GSM4031394	1
GSE135820_GSM4031395	1
GSE135820_GSM4031397	2
GSE135820_GSM4031398	2
GSE135820_GSM4031399	2
GSE135820_GSM4031400	2
GSE135820_GSM4031402	2
GSE135820_GSM4031404	1
GSE135820_GSM4031405	1
GSE135820_GSM4031406	1
GSE135820_GSM4031408	1
GSE135820_GSM4031410	1
GSE135820_GSM4031411	1
GSE135820_GSM4031413	1
GSE135820_GSM4031416	2
GSE135820_GSM4031417	2
GSE135820_GSM4031418	1
GSE135820_GSM4031419	1
GSE135820_GSM4031420	1
GSE135820_GSM4031421	1
GSE135820_GSM4031423	2
GSE135820_GSM4031427	1
GSE135820_GSM4031430	1
GSE135820_GSM4031431	1
GSE135820_GSM4031432	1
GSE135820_GSM4031435	1
GSE135820_GSM4031436	3
GSE135820_GSM4031437	1
GSE135820_GSM4031438	2
GSE135820_GSM4031439	1
GSE135820_GSM4031440	1
GSE135820_GSM4031441	2
GSE135820_GSM4031443	2
GSE135820_GSM4031448	1
GSE135820_GSM4031449	1
GSE135820_GSM4031450	1
GSE135820_GSM4031452	2
GSE135820_GSM4031453	1
GSE135820_GSM4031454	1
GSE135820_GSM4031455	1
GSE135820_GSM4031456	1
GSE135820_GSM4031457	1
GSE135820_GSM4031458	1
GSE135820_GSM4031459	1
GSE135820_GSM4031460	1
GSE135820_GSM4031461	1
GSE135820_GSM4031462	1
GSE135820_GSM4031463	1
GSE135820_GSM4031464	1
GSE135820_GSM4031465	1
GSE135820_GSM4031466	1
GSE135820_GSM4031467	2
GSE135820_GSM4031469	1
GSE135820_GSM4031470	1
GSE135820_GSM4031471	3
GSE135820_GSM4031472	1
GSE135820_GSM4031474	1
GSE135820_GSM4031475	1
GSE135820_GSM4031476	1
GSE135820_GSM4031477	2
GSE135820_GSM4031478	1
GSE135820_GSM4031480	1
GSE135820_GSM4031482	1
GSE135820_GSM4031483	1
GSE135820_GSM4031485	1
GSE135820_GSM4031486	1
GSE135820_GSM4031487	1
GSE135820_GSM4031488	1
GSE135820_GSM4031489	3
GSE135820_GSM4031490	1
GSE135820_GSM4031491	2
GSE135820_GSM4031493	1
GSE135820_GSM4031494	2
GSE135820_GSM4031495	1
GSE135820_GSM4031496	1
GSE135820_GSM4031497	2
GSE135820_GSM4031498	1
GSE135820_GSM4031502	1
GSE135820_GSM4031503	2
GSE135820_GSM4031504	1
GSE135820_GSM4031505	1
GSE135820_GSM4031506	1
GSE135820_GSM4031507	2
GSE135820_GSM4031508	1
GSE135820_GSM4031510	2
GSE135820_GSM4031511	2
GSE135820_GSM4031513	2
GSE135820_GSM4031516	2
GSE135820_GSM4031517	1
GSE135820_GSM4031518	1
GSE135820_GSM4031519	2
GSE135820_GSM4031522	1
GSE135820_GSM4031523	1
GSE135820_GSM4031524	1
GSE135820_GSM4031525	2
GSE135820_GSM4031526	1
GSE135820_GSM4031527	1
GSE135820_GSM4031528	1
GSE135820_GSM4031529	2
GSE135820_GSM4031530	1
GSE135820_GSM4031531	2
GSE135820_GSM4031532	1
GSE135820_GSM4031533	2
GSE135820_GSM4031534	1
GSE135820_GSM4031535	1
GSE135820_GSM4031536	1
GSE135820_GSM4031539	1
GSE135820_GSM4031540	3
GSE135820_GSM4031541	1
GSE135820_GSM4031542	2
GSE135820_GSM4031543	1
GSE135820_GSM4031544	1
GSE135820_GSM4031545	1
GSE135820_GSM4031550	2
GSE135820_GSM4031551	1
GSE135820_GSM4031552	1
GSE135820_GSM4031553	1
GSE135820_GSM4031554	1
GSE135820_GSM4031555	3
GSE135820_GSM4031556	1
GSE135820_GSM4031557	2
GSE135820_GSM4031558	1
GSE135820_GSM4031560	1
GSE135820_GSM4031563	1
GSE135820_GSM4031564	1
GSE135820_GSM4031566	1
GSE135820_GSM4031567	1
GSE135820_GSM4031569	1
GSE135820_GSM4031570	1
GSE135820_GSM4031571	1
GSE135820_GSM4031573	1
GSE135820_GSM4031574	1
GSE135820_GSM4031575	1
GSE135820_GSM4031577	1
GSE135820_GSM4031579	1
GSE135820_GSM4031582	1
GSE135820_GSM4031583	2
GSE135820_GSM4031584	2
GSE135820_GSM4031585	1
GSE135820_GSM4031586	1
GSE135820_GSM4031587	3
GSE135820_GSM4031588	2
GSE135820_GSM4031589	1
GSE135820_GSM4031590	1
GSE135820_GSM4031593	1
GSE135820_GSM4031595	1
GSE135820_GSM4031596	1
GSE135820_GSM4031597	2
GSE135820_GSM4031598	2
GSE135820_GSM4031600	1
GSE135820_GSM4031601	1
GSE135820_GSM4031603	1
GSE135820_GSM4031604	2
GSE135820_GSM4031606	1
GSE135820_GSM4031607	2
GSE135820_GSM4031608	1
GSE135820_GSM4031609	1
GSE135820_GSM4031610	1
GSE135820_GSM4031611	1
GSE135820_GSM4031613	1
GSE135820_GSM4031618	2
GSE135820_GSM4031619	1
GSE135820_GSM4031620	1
GSE135820_GSM4031622	1
GSE135820_GSM4031623	1
GSE135820_GSM4031625	1
GSE135820_GSM4031628	1
GSE135820_GSM4031629	2
GSE135820_GSM4031630	1
GSE135820_GSM4031631	2
GSE135820_GSM4031632	1
GSE135820_GSM4031633	1
GSE135820_GSM4031634	2
GSE135820_GSM4031635	1
GSE135820_GSM4031636	2
GSE135820_GSM4031638	1
GSE135820_GSM4031639	1
GSE135820_GSM4031640	3
GSE135820_GSM4031643	2
GSE135820_GSM4031645	1
GSE135820_GSM4031647	1
GSE135820_GSM4031648	1
GSE135820_GSM4031649	1
GSE135820_GSM4031650	3
GSE135820_GSM4031651	1
GSE135820_GSM4031652	1
GSE135820_GSM4031654	2
GSE135820_GSM4031656	2
GSE135820_GSM4031657	3
GSE135820_GSM4031659	1
GSE135820_GSM4031661	3
GSE135820_GSM4031662	1
GSE135820_GSM4031663	1
GSE135820_GSM4031664	2
GSE135820_GSM4031665	1
GSE135820_GSM4031668	2
GSE135820_GSM4031669	1
GSE135820_GSM4031670	1
GSE135820_GSM4031671	1
GSE135820_GSM4031675	2
GSE135820_GSM4031676	1
GSE135820_GSM4031677	1
GSE135820_GSM4031679	1
GSE135820_GSM4031681	1
GSE135820_GSM4031682	1
GSE135820_GSM4031683	1
GSE135820_GSM4031684	1
GSE135820_GSM4031685	2
GSE135820_GSM4031687	1
GSE135820_GSM4031688	1
GSE135820_GSM4031689	2
GSE135820_GSM4031690	1
GSE135820_GSM4031691	1
GSE135820_GSM4031692	1
GSE135820_GSM4031693	1
GSE135820_GSM4031695	2
GSE135820_GSM4031696	3
GSE135820_GSM4031697	1
GSE135820_GSM4031698	1
GSE135820_GSM4031702	1
GSE135820_GSM4031703	1
GSE135820_GSM4031704	2
GSE135820_GSM4031706	2
GSE135820_GSM4031707	1
GSE135820_GSM4031708	1
GSE135820_GSM4031709	2
GSE135820_GSM4031710	1
GSE135820_GSM4031712	1
GSE135820_GSM4031713	1
GSE135820_GSM4031714	1
GSE135820_GSM4031717	1
GSE135820_GSM4031718	1
GSE135820_GSM4031719	1
GSE135820_GSM4031720	1
GSE135820_GSM4031721	2
GSE135820_GSM4031722	2
GSE135820_GSM4031724	1
GSE135820_GSM4031727	1
GSE135820_GSM4031728	1
GSE135820_GSM4031730	1
GSE135820_GSM4031731	1
GSE135820_GSM4031733	1
GSE135820_GSM4031734	2
GSE135820_GSM4031735	1
GSE135820_GSM4031736	1
GSE135820_GSM4031737	2
GSE135820_GSM4031738	1
GSE135820_GSM4031740	1
GSE135820_GSM4031742	2
GSE135820_GSM4031743	2
GSE135820_GSM4031745	1
GSE135820_GSM4031746	2
GSE135820_GSM4031747	2
GSE135820_GSM4031750	1
GSE135820_GSM4031752	1
GSE135820_GSM4031753	2
GSE135820_GSM4031754	1
GSE135820_GSM4031755	1
GSE135820_GSM4031756	1
GSE135820_GSM4031757	1
GSE135820_GSM4031758	1
GSE135820_GSM4031760	1
GSE135820_GSM4031761	1
GSE135820_GSM4031762	1
GSE135820_GSM4031763	1
GSE135820_GSM4031764	1
GSE135820_GSM4031767	1
GSE135820_GSM4031769	3
GSE135820_GSM4031770	1
GSE135820_GSM4031772	1
GSE135820_GSM4031773	1
GSE135820_GSM4031774	2
GSE135820_GSM4031775	1
GSE135820_GSM4031778	1
GSE135820_GSM4031782	2
GSE135820_GSM4031783	2
GSE135820_GSM4031784	1
GSE135820_GSM4031785	2
GSE135820_GSM4031786	1
GSE135820_GSM4031787	1
GSE135820_GSM4031788	1
GSE135820_GSM4031789	3
GSE135820_GSM4031790	1
GSE135820_GSM4031793	2
GSE135820_GSM4031795	1
GSE135820_GSM4031796	2
GSE135820_GSM4031797	1
GSE135820_GSM4031798	1
GSE135820_GSM4031799	2
GSE135820_GSM4031800	1
GSE135820_GSM4031805	1
GSE135820_GSM4031806	1
GSE135820_GSM4031807	1
GSE135820_GSM4031808	1
GSE135820_GSM4031809	2
GSE135820_GSM4031811	1
GSE135820_GSM4031812	1
GSE135820_GSM4031813	2
GSE135820_GSM4031815	1
GSE135820_GSM4031817	2
GSE135820_GSM4031818	1
GSE135820_GSM4031819	1
GSE135820_GSM4031820	2
GSE135820_GSM4031821	1
GSE135820_GSM4031823	1
GSE135820_GSM4031824	1
GSE135820_GSM4031827	2
GSE135820_GSM4031828	2
GSE135820_GSM4031829	1
GSE135820_GSM4031830	1
GSE135820_GSM4031831	1
GSE135820_GSM4031832	1
GSE135820_GSM4031833	2
GSE135820_GSM4031834	1
GSE135820_GSM4031835	3
GSE135820_GSM4031838	2
GSE135820_GSM4031839	1
GSE135820_GSM4031840	1
GSE135820_GSM4031841	1
GSE135820_GSM4031842	1
GSE135820_GSM4031843	2
GSE135820_GSM4031844	2
GSE135820_GSM4031845	1
GSE135820_GSM4031846	1
GSE135820_GSM4031847	2
GSE135820_GSM4031848	2
GSE135820_GSM4031849	1
GSE135820_GSM4031850	1
GSE135820_GSM4031851	1
GSE135820_GSM4031852	2
GSE135820_GSM4031853	1
GSE135820_GSM4031854	3
GSE135820_GSM4031856	2
GSE135820_GSM4031857	2
GSE135820_GSM4031858	1
GSE135820_GSM4031859	1
GSE135820_GSM4031860	3
GSE135820_GSM4031861	1
GSE135820_GSM4031862	2
GSE135820_GSM4031863	2
GSE135820_GSM4031865	1
GSE135820_GSM4031866	3
GSE135820_GSM4031867	2
GSE135820_GSM4031868	2
GSE135820_GSM4031869	1
GSE135820_GSM4031870	2
GSE135820_GSM4031871	1
GSE135820_GSM4031872	2
GSE135820_GSM4031873	1
GSE135820_GSM4031877	1
GSE135820_GSM4031878	1
GSE135820_GSM4031880	2
GSE135820_GSM4031881	2
GSE135820_GSM4031883	2
GSE135820_GSM4031884	1
GSE135820_GSM4031886	1
GSE135820_GSM4031889	1
GSE135820_GSM4031890	1
GSE135820_GSM4031891	1
GSE135820_GSM4031892	3
GSE135820_GSM4031893	1
GSE135820_GSM4031894	1
GSE135820_GSM4031895	1
GSE135820_GSM4031896	2
GSE135820_GSM4031897	1
GSE135820_GSM4031898	1
GSE135820_GSM4031899	2
GSE135820_GSM4031900	1
GSE135820_GSM4031902	2
GSE135820_GSM4031904	1
GSE135820_GSM4031905	1
GSE135820_GSM4031906	1
GSE135820_GSM4031907	2
GSE135820_GSM4031908	1
GSE135820_GSM4031909	1
GSE135820_GSM4031911	1
GSE135820_GSM4031912	3
GSE135820_GSM4031913	1
GSE135820_GSM4031916	2
GSE135820_GSM4031917	2
GSE135820_GSM4031918	1
GSE135820_GSM4031920	1
GSE135820_GSM4031922	1
GSE135820_GSM4031923	1
GSE135820_GSM4031925	1
GSE135820_GSM4031926	1
GSE135820_GSM4031927	1
GSE135820_GSM4031929	1
GSE135820_GSM4031930	2
GSE135820_GSM4031931	2
GSE135820_GSM4031932	1
GSE135820_GSM4031933	1
GSE135820_GSM4031936	1
GSE135820_GSM4031937	1
GSE135820_GSM4031938	1
GSE135820_GSM4031940	1
GSE135820_GSM4031941	1
GSE135820_GSM4031942	2
GSE135820_GSM4031943	1
GSE135820_GSM4031945	1
GSE135820_GSM4031949	3
GSE135820_GSM4031950	1
GSE135820_GSM4031951	2
GSE135820_GSM4031952	1
GSE135820_GSM4031953	1
GSE135820_GSM4031954	1
GSE135820_GSM4031955	3
GSE135820_GSM4031956	1
GSE135820_GSM4031958	1
GSE135820_GSM4031959	2
GSE135820_GSM4031961	2
GSE135820_GSM4031962	1
GSE135820_GSM4031963	1
GSE135820_GSM4031964	1
GSE135820_GSM4031965	1
GSE135820_GSM4031967	1
GSE135820_GSM4031968	1
GSE135820_GSM4031969	1
GSE135820_GSM4031970	1
GSE135820_GSM4031971	1
GSE135820_GSM4031972	1
GSE135820_GSM4031973	1
GSE135820_GSM4031974	1
GSE135820_GSM4031975	1
GSE135820_GSM4031976	1
GSE135820_GSM4031977	1
GSE135820_GSM4031978	1
GSE135820_GSM4031980	2
GSE135820_GSM4031982	2
GSE135820_GSM4031984	2
GSE135820_GSM4031985	1
GSE135820_GSM4031986	1
GSE135820_GSM4031988	2
GSE135820_GSM4031989	1
GSE135820_GSM4031990	1
GSE135820_GSM4031991	1
GSE135820_GSM4031992	2
GSE135820_GSM4031993	2
GSE135820_GSM4031994	1
GSE135820_GSM4031995	1
GSE135820_GSM4031996	2
GSE135820_GSM4031997	1
GSE135820_GSM4031998	1
GSE135820_GSM4031999	1
GSE135820_GSM4032000	3
GSE135820_GSM4032002	1
GSE135820_GSM4032003	1
GSE135820_GSM4032004	1
GSE135820_GSM4032008	3
GSE135820_GSM4032009	1
GSE135820_GSM4032010	1
GSE135820_GSM4032012	1
GSE135820_GSM4032013	1
GSE135820_GSM4032014	2
GSE135820_GSM4032016	1
GSE135820_GSM4032017	1
GSE135820_GSM4032018	1
GSE135820_GSM4032020	2
GSE135820_GSM4032021	1
GSE135820_GSM4032022	1
GSE135820_GSM4032024	1
GSE135820_GSM4032025	1
GSE135820_GSM4032026	2
GSE135820_GSM4032031	1
GSE135820_GSM4032032	1
GSE135820_GSM4032033	1
GSE135820_GSM4032034	1
GSE135820_GSM4032035	1
GSE135820_GSM4032038	1
GSE135820_GSM4032040	1
GSE135820_GSM4032042	1
GSE135820_GSM4032043	1
GSE135820_GSM4032045	1
GSE135820_GSM4032046	2
GSE135820_GSM4032047	1
GSE135820_GSM4032048	1
GSE135820_GSM4032049	2
GSE135820_GSM4032053	1
GSE135820_GSM4032055	3
GSE135820_GSM4032056	1
GSE135820_GSM4032058	1
GSE135820_GSM4032059	1
GSE135820_GSM4032060	2
GSE135820_GSM4032062	1
GSE135820_GSM4032063	1
GSE135820_GSM4032064	1
GSE135820_GSM4032065	1
GSE135820_GSM4032067	2
GSE135820_GSM4032069	2
GSE135820_GSM4032070	2
GSE135820_GSM4032072	1
GSE135820_GSM4032073	1
GSE135820_GSM4032077	1
GSE135820_GSM4032079	1
GSE135820_GSM4032080	1
GSE135820_GSM4032081	1
GSE135820_GSM4032082	1
GSE135820_GSM4032084	1
GSE135820_GSM4032085	2
GSE135820_GSM4032086	1
GSE135820_GSM4032088	3
GSE135820_GSM4032091	2
GSE135820_GSM4032092	1
GSE135820_GSM4032093	2
GSE135820_GSM4032094	1
GSE135820_GSM4032095	1
GSE135820_GSM4032096	2
GSE135820_GSM4032097	1
GSE135820_GSM4032099	1
GSE135820_GSM4032100	1
GSE135820_GSM4032101	2
GSE135820_GSM4032102	1
GSE135820_GSM4032104	2
GSE135820_GSM4032105	1
GSE135820_GSM4032106	1
GSE135820_GSM4032107	2
GSE135820_GSM4032108	2
GSE135820_GSM4032110	2
GSE135820_GSM4032111	1
GSE135820_GSM4032112	2
GSE135820_GSM4032113	1
GSE135820_GSM4032114	1
GSE135820_GSM4032115	2
GSE135820_GSM4032116	1
GSE135820_GSM4032117	1
GSE135820_GSM4032118	2
GSE135820_GSM4032120	1
GSE135820_GSM4032121	1
GSE135820_GSM4032122	2
GSE135820_GSM4032123	2
GSE135820_GSM4032124	1
GSE135820_GSM4032125	1
GSE135820_GSM4032126	2
GSE135820_GSM4032127	2
GSE135820_GSM4032128	1
GSE135820_GSM4032129	1
GSE135820_GSM4032130	1
GSE135820_GSM4032131	1
GSE135820_GSM4032132	1
GSE135820_GSM4032134	1
GSE135820_GSM4032135	1
GSE135820_GSM4032136	1
GSE135820_GSM4032137	1
GSE135820_GSM4032138	1
GSE135820_GSM4032139	1
GSE135820_GSM4032141	2
GSE135820_GSM4032142	1
GSE135820_GSM4032143	1
GSE135820_GSM4032145	2
GSE135820_GSM4032147	1
GSE135820_GSM4032150	1
GSE135820_GSM4032151	1
GSE135820_GSM4032152	2
GSE135820_GSM4032153	1
GSE135820_GSM4032154	1
GSE135820_GSM4032155	2
GSE135820_GSM4032157	1
GSE135820_GSM4032158	1
GSE135820_GSM4032160	2
GSE135820_GSM4032161	1
GSE135820_GSM4032162	1
GSE135820_GSM4032164	1
GSE135820_GSM4032165	2
GSE135820_GSM4032167	1
GSE135820_GSM4032168	1
GSE135820_GSM4032170	1
GSE135820_GSM4032171	1
GSE135820_GSM4032173	2
GSE135820_GSM4032174	2
GSE135820_GSM4032175	2
GSE135820_GSM4032177	3
GSE135820_GSM4032181	1
GSE135820_GSM4032183	2
GSE135820_GSM4032186	1
GSE135820_GSM4032187	1
GSE135820_GSM4032188	1
GSE135820_GSM4032189	2
GSE135820_GSM4032193	1
GSE135820_GSM4032195	2
GSE135820_GSM4032196	3
GSE135820_GSM4032197	1
GSE135820_GSM4032198	1
GSE135820_GSM4032199	2
GSE135820_GSM4032200	3
GSE135820_GSM4032203	1
GSE135820_GSM4032205	1
GSE135820_GSM4032207	1
GSE135820_GSM4032208	1
GSE135820_GSM4032209	2
GSE135820_GSM4032211	1
GSE135820_GSM4032212	1
GSE135820_GSM4032216	1
GSE135820_GSM4032217	1
GSE135820_GSM4032219	1
GSE135820_GSM4032223	1
GSE135820_GSM4032224	2
GSE135820_GSM4032227	1
GSE135820_GSM4032231	1
GSE135820_GSM4032232	1
GSE135820_GSM4032233	1
GSE135820_GSM4032234	2
GSE135820_GSM4032239	2
GSE135820_GSM4032242	2
GSE135820_GSM4032243	2
GSE135820_GSM4032246	1
GSE135820_GSM4032247	1
GSE135820_GSM4032248	2
GSE135820_GSM4032249	1
GSE135820_GSM4032252	1
GSE135820_GSM4032253	1
GSE135820_GSM4032254	2
GSE135820_GSM4032256	2
GSE135820_GSM4032257	3
GSE135820_GSM4032258	1
GSE135820_GSM4032260	1
GSE135820_GSM4032262	3
GSE135820_GSM4032264	1
GSE135820_GSM4032265	1
GSE135820_GSM4032266	3
GSE135820_GSM4032268	1
GSE135820_GSM4032270	2
GSE135820_GSM4032271	2
GSE135820_GSM4032272	2
GSE135820_GSM4032273	1
GSE135820_GSM4032276	1
GSE135820_GSM4032278	1
GSE135820_GSM4032280	1
GSE135820_GSM4032283	1
GSE135820_GSM4032284	1
GSE135820_GSM4032285	1
GSE135820_GSM4032286	1
GSE135820_GSM4032289	1
GSE135820_GSM4032292	3
GSE135820_GSM4032293	1
GSE135820_GSM4032295	1
GSE135820_GSM4032302	1
GSE135820_GSM4032304	1
GSE135820_GSM4032306	2
GSE135820_GSM4032307	2
GSE135820_GSM4032309	2
GSE135820_GSM4032310	2
GSE135820_GSM4032311	3
GSE135820_GSM4032318	2
GSE135820_GSM4032322	1
GSE135820_GSM4032323	1
GSE135820_GSM4032324	1
GSE135820_GSM4032325	1
GSE135820_GSM4032329	1
GSE135820_GSM4032330	3
GSE135820_GSM4032331	1
GSE135820_GSM4032333	1
GSE135820_GSM4032334	3
GSE135820_GSM4032336	1
GSE135820_GSM4032337	3
GSE135820_GSM4032339	1
GSE135820_GSM4032340	2
GSE135820_GSM4032342	2
GSE135820_GSM4032344	3
GSE135820_GSM4032345	3
GSE135820_GSM4032347	2
GSE135820_GSM4032348	3
GSE135820_GSM4032349	1
GSE135820_GSM4032350	2
GSE135820_GSM4032351	1
GSE135820_GSM4032352	1
GSE135820_GSM4032353	2
GSE135820_GSM4032354	2
GSE135820_GSM4032356	1
GSE135820_GSM4032357	3
GSE135820_GSM4032359	1
GSE135820_GSM4032361	2
GSE135820_GSM4032362	3
GSE135820_GSM4032363	2
GSE135820_GSM4032365	1
GSE135820_GSM4032366	1
GSE135820_GSM4032368	1
GSE135820_GSM4032371	1
GSE135820_GSM4032372	1
GSE135820_GSM4032373	1
GSE135820_GSM4032375	1
GSE135820_GSM4032377	2
GSE135820_GSM4032380	2
GSE135820_GSM4032385	1
GSE135820_GSM4032386	1
GSE135820_GSM4032388	1
GSE135820_GSM4032389	1
GSE135820_GSM4032390	2
GSE135820_GSM4032391	1
GSE135820_GSM4032393	1
GSE135820_GSM4032396	1
GSE135820_GSM4032399	1
GSE135820_GSM4032401	1
GSE135820_GSM4032403	1
GSE135820_GSM4032405	1
GSE135820_GSM4032407	1
GSE135820_GSM4032408	2
GSE135820_GSM4032409	3
GSE135820_GSM4032410	1
GSE135820_GSM4032411	2
GSE135820_GSM4032414	1
GSE135820_GSM4032416	1
GSE135820_GSM4032421	1
GSE135820_GSM4032422	1
GSE135820_GSM4032423	1
GSE135820_GSM4032424	2
GSE135820_GSM4032425	1
GSE135820_GSM4032426	1
GSE135820_GSM4032427	1
GSE135820_GSM4032428	1
GSE135820_GSM4032429	1
GSE135820_GSM4032430	2
GSE135820_GSM4032431	1
GSE135820_GSM4032432	2
GSE135820_GSM4032433	1
GSE135820_GSM4032434	1
GSE135820_GSM4032435	3
GSE135820_GSM4032436	2
GSE135820_GSM4032437	1
GSE135820_GSM4032439	1
GSE135820_GSM4032440	1
GSE135820_GSM4032441	2
GSE135820_GSM4032444	1
GSE135820_GSM4032445	3
GSE135820_GSM4032446	1
GSE135820_GSM4032448	2
GSE135820_GSM4032449	1
GSE135820_GSM4032452	1
GSE135820_GSM4032453	1
GSE135820_GSM4032457	1
GSE135820_GSM4032459	2
GSE135820_GSM4032460	1
GSE135820_GSM4032461	1
GSE135820_GSM4032462	2
GSE135820_GSM4032466	1
GSE135820_GSM4032468	2
GSE135820_GSM4032470	1
GSE135820_GSM4032471	1
GSE135820_GSM4032474	1
GSE135820_GSM4032475	3
GSE135820_GSM4032476	1
GSE135820_GSM4032477	1
GSE135820_GSM4032478	1
GSE135820_GSM4032479	2
GSE135820_GSM4032481	1
GSE135820_GSM4032482	1
GSE135820_GSM4032487	2
GSE135820_GSM4032488	2
GSE135820_GSM4032489	1
GSE135820_GSM4032490	3
GSE135820_GSM4032491	1
GSE135820_GSM4032493	1
GSE135820_GSM4032495	3
GSE135820_GSM4032504	2
GSE135820_GSM4032506	1
GSE135820_GSM4032508	1
GSE135820_GSM4032509	1
GSE135820_GSM4032510	1
GSE135820_GSM4032512	2
GSE135820_GSM4032513	1
GSE135820_GSM4032514	2
GSE135820_GSM4032515	1
GSE135820_GSM4032516	1
GSE135820_GSM4032517	1
GSE135820_GSM4032518	1
GSE135820_GSM4032519	1
GSE135820_GSM4032520	1
GSE135820_GSM4032523	3
GSE135820_GSM4032524	1
GSE135820_GSM4032525	1
GSE135820_GSM4032526	2
GSE135820_GSM4032527	2
GSE135820_GSM4032528	2
GSE135820_GSM4032529	1
GSE135820_GSM4032530	2
GSE135820_GSM4032532	1
GSE135820_GSM4032533	3
GSE135820_GSM4032534	1
GSE135820_GSM4032535	1
GSE135820_GSM4032536	1
GSE135820_GSM4032538	1
GSE135820_GSM4032539	1
GSE135820_GSM4032540	1
GSE135820_GSM4032542	2
GSE135820_GSM4032543	1
GSE135820_GSM4032547	1
GSE135820_GSM4032548	1
GSE135820_GSM4032550	2
GSE135820_GSM4032551	2
GSE135820_GSM4032553	1
GSE135820_GSM4032554	1
GSE135820_GSM4032555	1
GSE135820_GSM4032556	1
GSE135820_GSM4032557	1
GSE135820_GSM4032560	1
GSE135820_GSM4032561	2
GSE135820_GSM4032563	1
GSE135820_GSM4032564	1
GSE135820_GSM4032565	1
GSE135820_GSM4032568	2
GSE135820_GSM4032570	1
GSE135820_GSM4032571	1
GSE135820_GSM4032572	2
GSE135820_GSM4032574	2
GSE135820_GSM4032575	1
GSE135820_GSM4032576	2
GSE135820_GSM4032577	1
GSE135820_GSM4032578	1
GSE135820_GSM4032579	1
GSE135820_GSM4032580	1
GSE135820_GSM4032581	2
GSE135820_GSM4032582	1
GSE135820_GSM4032583	2
GSE135820_GSM4032585	1
GSE135820_GSM4032586	1
GSE135820_GSM4032588	2
GSE135820_GSM4032589	2
GSE135820_GSM4032590	3
GSE135820_GSM4032591	2
GSE135820_GSM4032593	1
GSE135820_GSM4032594	1
GSE135820_GSM4032597	2
GSE135820_GSM4032598	1
GSE135820_GSM4032599	1
GSE135820_GSM4032600	1
GSE135820_GSM4032604	1
GSE135820_GSM4032605	1
GSE135820_GSM4032606	1
GSE135820_GSM4032607	2
GSE135820_GSM4032608	1
GSE135820_GSM4032611	2
GSE135820_GSM4032614	2
GSE135820_GSM4032615	1
GSE135820_GSM4032617	1
GSE135820_GSM4032618	2
GSE135820_GSM4032619	2
GSE135820_GSM4032620	1
GSE135820_GSM4032622	1
GSE135820_GSM4032623	1
GSE135820_GSM4032627	1
GSE135820_GSM4032628	1
GSE135820_GSM4032629	2
GSE135820_GSM4032630	1
GSE135820_GSM4032631	1
GSE135820_GSM4032633	2
GSE135820_GSM4032634	1
GSE135820_GSM4032635	1
GSE135820_GSM4032636	1
GSE135820_GSM4032638	3
GSE135820_GSM4032641	1
GSE135820_GSM4032642	1
GSE135820_GSM4032643	1
GSE135820_GSM4032644	1
GSE135820_GSM4032646	1
GSE135820_GSM4032647	1
GSE135820_GSM4032648	1
GSE135820_GSM4032650	3
GSE135820_GSM4032653	1
GSE135820_GSM4032654	1
GSE135820_GSM4032655	1
GSE135820_GSM4032656	1
GSE135820_GSM4032657	2
GSE135820_GSM4032660	1
GSE135820_GSM4032661	1
GSE135820_GSM4032663	1
GSE135820_GSM4032665	1
GSE135820_GSM4032666	1
GSE135820_GSM4032667	1
GSE135820_GSM4032668	3
GSE135820_GSM4032669	2
GSE135820_GSM4032670	2
GSE135820_GSM4032674	1
GSE135820_GSM4032675	2
GSE135820_GSM4032676	1
GSE135820_GSM4032678	1
GSE135820_GSM4032679	2
GSE135820_GSM4032681	1
GSE135820_GSM4032682	2
GSE135820_GSM4032683	2
GSE135820_GSM4032685	1
GSE135820_GSM4032686	2
GSE135820_GSM4032687	1
GSE135820_GSM4032688	1
GSE135820_GSM4032690	1
GSE135820_GSM4032691	2
GSE135820_GSM4032692	1
GSE135820_GSM4032693	1
GSE135820_GSM4032694	1
GSE135820_GSM4032695	2
GSE135820_GSM4032696	1
GSE135820_GSM4032697	1
GSE135820_GSM4032698	2
GSE135820_GSM4032699	1
GSE135820_GSM4032700	1
GSE135820_GSM4032701	1
GSE135820_GSM4032702	1
GSE135820_GSM4032703	1
GSE135820_GSM4032704	1
GSE135820_GSM4032705	1
GSE135820_GSM4032706	2
GSE135820_GSM4032707	2
GSE135820_GSM4032709	1
GSE135820_GSM4032710	1
GSE135820_GSM4032711	3
GSE135820_GSM4032713	2
GSE135820_GSM4032714	1
GSE135820_GSM4032715	1
GSE135820_GSM4032717	3
GSE135820_GSM4032719	2
GSE135820_GSM4032720	3
GSE135820_GSM4032722	1
GSE135820_GSM4032723	2
GSE135820_GSM4032724	1
GSE135820_GSM4032726	3
GSE135820_GSM4032729	1
GSE135820_GSM4032730	1
GSE135820_GSM4032731	1
GSE135820_GSM4032734	1
GSE135820_GSM4032735	2
GSE135820_GSM4032736	2
GSE135820_GSM4032737	2
GSE135820_GSM4032739	2
GSE135820_GSM4032740	1
GSE135820_GSM4032741	1
GSE135820_GSM4032742	1
GSE135820_GSM4032744	1
GSE135820_GSM4032745	1
GSE135820_GSM4032746	1
GSE135820_GSM4032747	1
GSE135820_GSM4032748	1
GSE135820_GSM4032749	1
GSE135820_GSM4032751	1
GSE135820_GSM4032752	1
GSE135820_GSM4032753	2
GSE135820_GSM4032754	1
GSE135820_GSM4032757	2
GSE135820_GSM4032759	2
GSE135820_GSM4032760	1
GSE135820_GSM4032761	1
GSE135820_GSM4032762	1
GSE135820_GSM4032764	1
GSE135820_GSM4032765	1
GSE135820_GSM4032766	3
GSE135820_GSM4032767	1
GSE135820_GSM4032768	1
GSE135820_GSM4032769	1
GSE135820_GSM4032770	1
GSE135820_GSM4032771	1
GSE135820_GSM4032772	1
GSE135820_GSM4032773	1
GSE135820_GSM4032774	1
GSE135820_GSM4032777	1
GSE135820_GSM4032778	1
GSE135820_GSM4032780	1
GSE135820_GSM4032782	1
GSE135820_GSM4032784	2
GSE135820_GSM4032786	1
GSE135820_GSM4032788	2
GSE135820_GSM4032789	1
GSE135820_GSM4032790	1
GSE135820_GSM4032791	1
GSE135820_GSM4032792	1
GSE135820_GSM4032793	1
GSE135820_GSM4032794	1
GSE135820_GSM4032796	1
GSE135820_GSM4032797	2
GSE135820_GSM4032802	1
GSE135820_GSM4032803	1
GSE135820_GSM4032806	3
GSE135820_GSM4032807	1
GSE135820_GSM4032808	1
GSE135820_GSM4032809	2
GSE135820_GSM4032810	1
GSE135820_GSM4032811	1
GSE135820_GSM4032812	2
GSE135820_GSM4032813	1
GSE135820_GSM4032815	3
GSE135820_GSM4032818	1
GSE135820_GSM4032819	1
GSE135820_GSM4032820	1
GSE135820_GSM4032822	2
GSE135820_GSM4032824	1
GSE135820_GSM4032825	3
GSE135820_GSM4032826	1
GSE135820_GSM4032827	1
GSE135820_GSM4032828	1
GSE135820_GSM4032831	3
GSE135820_GSM4032832	1
GSE135820_GSM4032833	1
GSE135820_GSM4032834	2
GSE135820_GSM4032835	2
GSE135820_GSM4032837	3
GSE135820_GSM4032838	1
GSE135820_GSM4032839	2
GSE135820_GSM4032840	1
GSE135820_GSM4032841	2
GSE135820_GSM4032842	1
GSE135820_GSM4032844	1
GSE135820_GSM4032845	1
GSE135820_GSM4032846	1
GSE135820_GSM4032849	2
GSE135820_GSM4032850	1
GSE135820_GSM4032851	1
GSE135820_GSM4032853	2
GSE135820_GSM4032854	1
GSE135820_GSM4032856	3
GSE135820_GSM4032857	1
GSE135820_GSM4032859	1
GSE135820_GSM4032860	1
GSE135820_GSM4032861	2
GSE135820_GSM4032863	2
GSE135820_GSM4032864	1
GSE135820_GSM4032865	1
GSE135820_GSM4032866	1
GSE135820_GSM4032867	1
GSE135820_GSM4032868	1
GSE135820_GSM4032869	1
GSE135820_GSM4032873	1
GSE135820_GSM4032874	2
GSE135820_GSM4032875	1
GSE135820_GSM4032876	1
GSE135820_GSM4032877	3
GSE135820_GSM4032878	1
GSE135820_GSM4032879	1
GSE135820_GSM4032880	1
GSE135820_GSM4032881	1
GSE135820_GSM4032882	1
GSE135820_GSM4032883	1
GSE135820_GSM4032884	1
GSE135820_GSM4032885	2
GSE135820_GSM4032887	1
GSE135820_GSM4032888	3
GSE135820_GSM4032889	2
GSE135820_GSM4032890	1
GSE135820_GSM4032891	2
GSE135820_GSM4032892	1
GSE135820_GSM4032893	2
GSE135820_GSM4032894	1
GSE135820_GSM4032895	2
GSE135820_GSM4032896	1
GSE135820_GSM4032897	1
GSE135820_GSM4032898	1
GSE135820_GSM4032900	1
GSE135820_GSM4032901	1
GSE135820_GSM4032902	1
GSE135820_GSM4032903	1
GSE135820_GSM4032904	1
GSE135820_GSM4032906	1
GSE135820_GSM4032907	3
GSE135820_GSM4032910	1
GSE135820_GSM4032912	1
GSE135820_GSM4032914	2
GSE135820_GSM4032916	1
GSE135820_GSM4032917	1
GSE135820_GSM4032918	1
GSE135820_GSM4032919	1
GSE135820_GSM4032920	2
GSE135820_GSM4032922	1
GSE135820_GSM4032923	1
GSE135820_GSM4032924	1
GSE135820_GSM4032926	3
GSE135820_GSM4032928	1
GSE135820_GSM4032929	1
GSE135820_GSM4032930	1
GSE135820_GSM4032931	1
GSE135820_GSM4032932	1
GSE135820_GSM4032934	1
GSE135820_GSM4032935	1
GSE135820_GSM4032936	3
GSE135820_GSM4032937	1
GSE135820_GSM4032939	3
GSE135820_GSM4032940	2
GSE135820_GSM4032941	2
GSE135820_GSM4032942	1
GSE135820_GSM4032944	1
GSE135820_GSM4032945	1
GSE135820_GSM4032947	2
GSE135820_GSM4032948	2
GSE135820_GSM4032949	1
GSE135820_GSM4032952	2
GSE135820_GSM4032953	1
GSE135820_GSM4032954	1
GSE135820_GSM4032956	1
GSE135820_GSM4032957	1
GSE135820_GSM4032958	1
GSE135820_GSM4032960	2
GSE135820_GSM4032961	2
GSE135820_GSM4032962	1
GSE135820_GSM4032963	3
GSE135820_GSM4032964	2
GSE135820_GSM4032965	1
GSE135820_GSM4032966	1
GSE135820_GSM4032967	2
GSE135820_GSM4032968	1
GSE135820_GSM4032969	1
GSE135820_GSM4032972	1
GSE135820_GSM4032973	2
GSE135820_GSM4032974	2
GSE135820_GSM4032975	3
GSE135820_GSM4032976	1
GSE135820_GSM4032978	1
GSE135820_GSM4032979	1
GSE135820_GSM4032980	1
GSE135820_GSM4032981	2
GSE135820_GSM4032982	1
GSE135820_GSM4032983	1
GSE135820_GSM4032984	2
GSE135820_GSM4032985	1
GSE135820_GSM4032986	1
GSE135820_GSM4032987	1
GSE135820_GSM4032988	1
GSE135820_GSM4032989	1
GSE135820_GSM4032990	1
GSE135820_GSM4032991	1
GSE135820_GSM4032992	1
GSE135820_GSM4032993	1
GSE135820_GSM4032994	1
GSE135820_GSM4032995	1
GSE135820_GSM4032996	2
GSE135820_GSM4032997	1
GSE135820_GSM4032998	2
GSE135820_GSM4032999	1
GSE135820_GSM4033003	1
GSE135820_GSM4033005	1
GSE135820_GSM4033006	2
GSE135820_GSM4033007	2
GSE135820_GSM4033008	1
GSE135820_GSM4033009	2
GSE135820_GSM4033011	3
GSE135820_GSM4033012	2
GSE135820_GSM4033014	1
GSE135820_GSM4033015	2
GSE135820_GSM4033017	1
GSE135820_GSM4033018	1
GSE135820_GSM4033019	1
GSE135820_GSM4033023	1
GSE135820_GSM4033026	1
GSE135820_GSM4033027	2
GSE135820_GSM4033028	2
GSE135820_GSM4033029	1
GSE135820_GSM4033030	1
GSE135820_GSM4033031	1
GSE135820_GSM4033032	1
GSE135820_GSM4033033	3
GSE135820_GSM4033035	3
GSE135820_GSM4033039	1
GSE135820_GSM4033042	1
GSE135820_GSM4033044	1
GSE135820_GSM4033047	1
GSE135820_GSM4033048	1
GSE135820_GSM4033049	1
GSE135820_GSM4033052	1
GSE135820_GSM4033053	1
GSE135820_GSM4033057	1
GSE135820_GSM4033058	1
GSE135820_GSM4033059	3
GSE135820_GSM4033060	1
GSE135820_GSM4033061	1
GSE135820_GSM4033062	1
GSE135820_GSM4033063	1
GSE135820_GSM4033065	1
GSE135820_GSM4033066	1
GSE135820_GSM4033067	3
GSE135820_GSM4033070	1
GSE135820_GSM4033071	1
GSE135820_GSM4033072	1
GSE135820_GSM4033073	1
GSE135820_GSM4033075	1
GSE135820_GSM4033076	1
GSE135820_GSM4033077	1
GSE135820_GSM4033079	1
GSE135820_GSM4033080	1
GSE135820_GSM4033081	2
GSE135820_GSM4033082	2
GSE135820_GSM4033083	1
GSE135820_GSM4033086	1
GSE135820_GSM4033087	1
GSE135820_GSM4033088	1
GSE135820_GSM4033090	1
GSE135820_GSM4033091	2
GSE135820_GSM4033092	2
GSE135820_GSM4033093	1
GSE135820_GSM4033094	1
GSE135820_GSM4033096	1
GSE135820_GSM4033098	1
GSE135820_GSM4033099	3
GSE135820_GSM4033100	2
GSE135820_GSM4033101	1
GSE135820_GSM4033102	1
GSE135820_GSM4033103	1
GSE135820_GSM4033104	1
GSE135820_GSM4033106	2
GSE135820_GSM4033110	1
GSE135820_GSM4033111	1
GSE135820_GSM4033112	1
GSE135820_GSM4033115	1
GSE135820_GSM4033116	1
GSE135820_GSM4033118	2
GSE135820_GSM4033119	1
GSE135820_GSM4033121	1
GSE135820_GSM4033122	2
GSE135820_GSM4033123	1
GSE135820_GSM4033126	1
GSE135820_GSM4033128	3
GSE135820_GSM4033129	2
GSE135820_GSM4033130	1
GSE135820_GSM4033131	1
GSE135820_GSM4033132	1
GSE135820_GSM4033133	1
GSE135820_GSM4033135	1
GSE135820_GSM4033136	1
GSE135820_GSM4033137	2
GSE135820_GSM4033139	1
GSE135820_GSM4033140	2
GSE135820_GSM4033141	2
GSE135820_GSM4033142	1
GSE135820_GSM4033147	1
GSE135820_GSM4033148	2
GSE135820_GSM4033150	1
GSE135820_GSM4033153	1
GSE135820_GSM4033154	1
GSE135820_GSM4033155	2
GSE135820_GSM4033157	2
GSE135820_GSM4033159	3
GSE135820_GSM4033160	1
GSE135820_GSM4033161	3
GSE135820_GSM4033162	2
GSE135820_GSM4033164	1
GSE135820_GSM4033166	3
GSE135820_GSM4033167	1
GSE135820_GSM4033168	1
GSE135820_GSM4033169	1
GSE135820_GSM4033171	2
GSE135820_GSM4033172	2
GSE135820_GSM4033173	2
GSE135820_GSM4033176	2
GSE135820_GSM4033180	1
GSE135820_GSM4033182	2
GSE135820_GSM4033186	1
GSE135820_GSM4033187	1
GSE135820_GSM4033188	1
GSE135820_GSM4033189	3
GSE135820_GSM4033190	1
GSE135820_GSM4033191	2
GSE135820_GSM4033192	1
GSE135820_GSM4033193	2
GSE135820_GSM4033194	2
GSE135820_GSM4033196	1
GSE135820_GSM4033197	2
GSE135820_GSM4033198	1
GSE135820_GSM4033199	1
GSE135820_GSM4033200	1
GSE135820_GSM4033201	2
GSE135820_GSM4033202	1
GSE135820_GSM4033205	1
GSE135820_GSM4033207	2
GSE135820_GSM4033208	1
GSE135820_GSM4033210	1
GSE135820_GSM4033211	1
GSE135820_GSM4033212	3
GSE135820_GSM4033213	2
GSE135820_GSM4033214	2
GSE135820_GSM4033215	1
GSE135820_GSM4033216	2
GSE135820_GSM4033217	1
GSE135820_GSM4033218	1
GSE135820_GSM4033220	1
GSE135820_GSM4033221	2
GSE135820_GSM4033222	1
GSE135820_GSM4033223	2
GSE135820_GSM4033224	2
GSE135820_GSM4033225	1
GSE135820_GSM4033226	1
GSE135820_GSM4033227	1
GSE135820_GSM4033229	1
GSE135820_GSM4033230	1
GSE135820_GSM4033231	1
GSE135820_GSM4033232	3
GSE135820_GSM4033233	1
GSE135820_GSM4033234	1
GSE135820_GSM4033235	1
GSE135820_GSM4033236	1
GSE135820_GSM4033237	2
GSE135820_GSM4033238	1
GSE135820_GSM4033241	1
GSE135820_GSM4033243	1
GSE135820_GSM4033244	2
GSE135820_GSM4033246	1
GSE135820_GSM4033247	1
GSE135820_GSM4033248	2
GSE135820_GSM4033250	1
GSE135820_GSM4033251	2
GSE135820_GSM4033252	1
GSE135820_GSM4033253	1
GSE135820_GSM4033255	1
GSE135820_GSM4033257	2
GSE135820_GSM4033258	1
GSE135820_GSM4033259	1
GSE135820_GSM4033261	2
GSE135820_GSM4033262	1
GSE135820_GSM4033263	2
GSE135820_GSM4033267	1
GSE135820_GSM4033268	2
GSE135820_GSM4033269	2
GSE135820_GSM4033272	2
GSE135820_GSM4033273	1
GSE135820_GSM4033274	1
GSE135820_GSM4033276	1
GSE135820_GSM4033277	2
GSE135820_GSM4033281	1
GSE135820_GSM4033282	1
GSE135820_GSM4033283	1
GSE135820_GSM4033284	2
GSE135820_GSM4033286	2
GSE135820_GSM4033287	2
GSE135820_GSM4033288	1
GSE135820_GSM4033289	1
GSE135820_GSM4033290	1
GSE135820_GSM4033291	1
GSE135820_GSM4033293	3
GSE135820_GSM4033294	1
GSE135820_GSM4033296	2
GSE135820_GSM4033297	2
GSE135820_GSM4033298	3
GSE135820_GSM4033299	2
GSE135820_GSM4033300	2
GSE135820_GSM4033302	1
GSE135820_GSM4033304	3
GSE135820_GSM4033306	1
GSE135820_GSM4033310	3
GSE135820_GSM4033311	1
GSE135820_GSM4033312	2
GSE135820_GSM4033313	2
GSE135820_GSM4033314	2
GSE135820_GSM4033315	1
GSE135820_GSM4033316	1
GSE135820_GSM4033318	2
GSE135820_GSM4033319	2
GSE135820_GSM4033320	1
GSE135820_GSM4033321	1
GSE135820_GSM4033322	1
GSE135820_GSM4033323	2
GSE135820_GSM4033324	1
GSE135820_GSM4033327	2
GSE135820_GSM4033328	2
GSE135820_GSM4033330	1
GSE135820_GSM4033334	2
GSE135820_GSM4033337	2
GSE135820_GSM4033339	1
GSE135820_GSM4033340	1
GSE135820_GSM4033341	1
GSE135820_GSM4033342	1
GSE135820_GSM4033344	3
GSE135820_GSM4033345	1
GSE135820_GSM4033347	2
GSE135820_GSM4033348	2
GSE135820_GSM4033349	1
GSE135820_GSM4033351	1
GSE135820_GSM4033353	1
GSE135820_GSM4033354	3
GSE135820_GSM4033355	3
GSE135820_GSM4033357	1
GSE135820_GSM4033358	1
GSE135820_GSM4033362	1
GSE135820_GSM4033363	1
GSE135820_GSM4033365	1
GSE135820_GSM4033366	2
GSE135820_GSM4033368	1
GSE135820_GSM4033369	3
GSE135820_GSM4033370	1
GSE135820_GSM4033371	1
GSE135820_GSM4033372	2
GSE135820_GSM4033373	1
GSE135820_GSM4033374	1
GSE135820_GSM4033375	3
GSE135820_GSM4033376	1
GSE135820_GSM4033377	1
GSE135820_GSM4033379	1
GSE135820_GSM4033380	1
GSE135820_GSM4033381	2
GSE135820_GSM4033382	1
GSE135820_GSM4033383	2
GSE135820_GSM4033386	2
GSE135820_GSM4033387	3
GSE135820_GSM4033390	1
GSE135820_GSM4033395	1
GSE135820_GSM4033397	1
GSE135820_GSM4033398	1
GSE135820_GSM4033399	3
GSE135820_GSM4033403	1
GSE135820_GSM4033404	3
GSE135820_GSM4033405	2
GSE135820_GSM4033406	2
GSE135820_GSM4033407	2
GSE135820_GSM4033408	1
GSE135820_GSM4033409	3
GSE135820_GSM4033411	3
GSE135820_GSM4033412	1
GSE135820_GSM4033413	1
GSE135820_GSM4033414	2
GSE135820_GSM4033416	1
GSE135820_GSM4033417	1
GSE135820_GSM4033418	1
GSE135820_GSM4033419	3
GSE135820_GSM4033420	2
GSE135820_GSM4033421	1
GSE135820_GSM4033423	1
GSE135820_GSM4033424	1
GSE135820_GSM4033426	1
GSE135820_GSM4033427	1
GSE135820_GSM4033429	1
GSE135820_GSM4033430	2
GSE135820_GSM4033431	1
GSE135820_GSM4033432	1
GSE135820_GSM4033433	2
GSE135820_GSM4033435	1
GSE135820_GSM4033436	1
GSE135820_GSM4033438	2
GSE135820_GSM4033441	1
GSE135820_GSM4033442	1
GSE135820_GSM4033443	1
GSE135820_GSM4033444	1
GSE135820_GSM4033445	2
GSE135820_GSM4033446	2
GSE135820_GSM4033448	1
GSE135820_GSM4033449	1
GSE135820_GSM4033451	1
GSE135820_GSM4033452	2
GSE135820_GSM4033455	1
GSE135820_GSM4033456	1
GSE135820_GSM4033458	2
GSE135820_GSM4033459	2
GSE135820_GSM4033460	1
GSE135820_GSM4033462	1
GSE135820_GSM4033463	1
GSE135820_GSM4033464	2
GSE135820_GSM4033465	1
GSE135820_GSM4033467	3
GSE135820_GSM4033468	2
GSE135820_GSM4033469	1
GSE135820_GSM4033470	1
GSE135820_GSM4033471	3
GSE135820_GSM4033472	1
GSE135820_GSM4033474	1
GSE135820_GSM4033475	1
GSE135820_GSM4033476	1
GSE135820_GSM4033477	1
GSE135820_GSM4033478	1
GSE135820_GSM4033479	1
GSE135820_GSM4033480	1
GSE135820_GSM4033481	1
GSE135820_GSM4033482	2
GSE135820_GSM4033483	1
GSE135820_GSM4033484	2
GSE135820_GSM4033485	1
[truncated: 874 more rows]
