# Supplementary material for: Combined PD-1/PD-L1 and tumor-infiltrating immune cells redefined a unique molecular subtype of high-grade serous ovarian carcinoma
Source: BMC Genomics. 2022 Jan 13;23:51. doi: 10.1186/s12864-021-08265-y (PMC8759258; doi:10.1186/s12864-021-08265-y)
Supplement: Supplementary file 7 — Additional file 7: Table S5: Correlation between overall survival of 239 HGSOC patients and the content of APC infiltrating cells (M1 macrophages, dendritic cells, and B cells). [file 12864_2021_8265_MOESM7_ESM.xlsx]

## Sheet: Sheet1
Test of inter subject effect
Dependent variable: overall survival
Recourses	Class III sum of squares	df	Mean square	F	Sig.
Modified model	2513.571a	6	418.929	2.27e+19	0
Intercept	3817.86	1	3817.86	2.524e+20	0
M1 macrophages * Dendritic cells	0	1	0	0	1
M1 macrophages * B cells	0	1	0	0	1
Dendritic cells * B cells	0	1	0	0	1
M1 macrophages	12.07	1	12.07	7.98e+17	0
Dendritic cells	2482.2	1	2482.2	1.641e+20	0
B cells	19.305	1	19.305	1.276e+18	0
Error	1.513e-17	1	1.513e-17
Sum	6331.44	8
Corrected Total	2513.57	7
